# Supplementary material for: Data on a highly stable electrocatalyst of NiCoPt/Graphene-dot nanosponge for efficient hydrogen evolution reaction
Source: Data Brief. 2020 Sep 24;33:106332. doi: 10.1016/j.dib.2020.106332 (PMC7522483; doi:10.1016/j.dib.2020.106332)
Supplement: Supplementary file 1 [file mmc1.xls]

## Sheet: XPS Survey
﻿
Axis	Energy	Elements=	1361
C:\Service\2020\XPS020_64_1\Experiment\X-Ray007 200um - FG ON\C2_3pt\Group_etch\XPS Survey.VGD
Binding Energy (E)
eV		Counts / s
1350.08		1048010
1349.08		1040520
1348.08		1000480
1347.08		1023050
1346.08		993229
1345.08		1002270
1344.08		1004830
1343.08		970753
1342.08		966497
1341.08		949374
1340.08		926709
1339.08		935301
1338.08		935898
1337.08		899729
1336.08		925221
1335.08		957718
1334.08		951875
1333.08		947631
1332.08		919109
1331.08		909674
1330.08		912974
1329.08		902128
1328.08		899305
1327.08		893806
1326.08		874417
1325.08		878183
1324.08		864001
1323.08		842292
1322.08		807579
1321.08		793575
1320.08		802587
1319.08		788531
1318.08		805893
1317.08		818561
1316.08		823996
1315.08		814242
1314.08		789836
1313.08		758970
1312.08		736763
1311.08		722691
1310.08		717624
1309.08		698025
1308.08		686833
1307.08		712122
1306.08		694704
1305.08		690045
1304.08		691767
1303.08		686898
1302.08		670251
1301.08		681068
1300.08		648161
1299.08		656062
1298.08		645178
1297.08		638116
1296.08		621654
1295.08		617487
1294.08		630346
1293.08		613472
1292.08		613961
1291.08		593386
1290.08		611095
1289.08		617516
1288.08		604158
1287.08		605705
1286.08		589818
1285.08		606734
1284.08		586762
1283.08		566250
1282.08		586923
1281.08		565636
1280.08		576895
1279.08		572533
1278.08		568583
1277.08		565375
1276.08		560542
1275.08		548662
1274.08		560481
1273.08		547306
1272.08		539957
1271.08		522749
1270.08		536332
1269.08		555780
1268.08		540204
1267.08		537479
1266.08		520981
1265.08		524540
1264.08		515007
1263.08		522155
1262.08		524577
1261.08		524111
1260.08		518779
1259.08		527174
1258.08		527254
1257.08		527099
1256.08		527908
1255.08		531886
1254.08		527973
1253.08		534903
1252.08		523802
1251.08		529562
1250.08		537704
1249.08		519237
1248.08		529091
1247.08		516690
1246.08		515311
1245.08		508930
1244.08		510803
1243.08		494999
1242.08		490270
1241.08		484152
1240.08		485845
1239.08		477771
1238.08		468276
1237.08		478652
1236.08		487578
1235.08		480402
1234.08		470967
1233.08		490409
1232.08		484419
1231.08		471103
1230.08		462799
1229.08		466390
1228.08		448891
1227.08		457572
1226.08		451737
1225.08		455130
1224.08		432845
1223.08		446275
1222.08		448234
1221.08		450299
1220.08		448639
1219.08		447329
1218.08		447338
1217.08		440686
1216.08		445672
1215.08		450441
1214.08		438803
1213.08		425497
1212.08		430181
1211.08		422255
1210.08		435988
1209.08		423773
1208.08		416790
1207.08		421523
1206.08		422803
1205.08		433977
1204.08		413682
1203.08		412977
1202.08		411685
1201.08		414136
1200.08		410379
1199.08		410684
1198.08		428741
1197.08		415249
1196.08		420360
1195.08		406175
1194.08		413235
1193.08		418187
1192.08		409191
1191.08		410947
1190.08		413002
1189.08		408426
1188.08		410449
1187.08		406484
1186.08		404191
1185.08		402134
1184.08		407157
1183.08		401885
1182.08		396568
1181.08		404364
1180.08		413052
1179.08		410452
1178.08		416886
1177.08		408362
1176.08		392201
1175.08		402611
1174.08		403688
1173.08		406464
1172.08		407134
1171.08		410686
1170.08		402885
1169.08		399451
1168.08		384874
1167.08		398410
1166.08		398551
1165.08		405280
1164.08		402551
1163.08		395554
1162.08		393420
1161.08		397886
1160.08		405458
1159.08		402780
1158.08		402550
1157.08		396005
1156.08		398626
1155.08		397221
1154.08		402274
1153.08		391405
1152.08		396927
1151.08		406277
1150.08		392746
1149.08		393033
1148.08		391492
1147.08		393324
1146.08		389389
1145.08		396935
1144.08		398781
1143.08		393897
1142.08		399321
1141.08		384105
1140.08		400053
1139.08		386716
1138.08		406212
1137.08		395861
1136.08		412442
1135.08		382400
1134.08		394543
1133.08		388514
1132.08		395057
1131.08		399135
1130.08		393211
1129.08		399007
1128.08		389319
1127.08		392266
1126.08		395510
1125.08		397109
1124.08		394378
1123.08		402569
1122.08		385953
1121.08		397461
1120.08		388301
1119.08		380463
1118.08		395176
1117.08		398150
1116.08		393003
1115.08		389541
1114.08		391239
1113.08		376839
1112.08		389885
1111.08		385966
1110.08		385170
1109.08		385141
1108.08		384701
1107.08		383667
1106.08		391039
1105.08		390816
1104.08		385921
1103.08		378633
1102.08		397117
1101.08		404584
1100.08		385826
1099.08		388204
1098.08		397940
1097.08		387262
1096.08		393355
1095.08		387543
1094.08		378874
1093.08		386408
1092.08		391242
1091.08		382338
1090.08		389562
1089.08		387031
1088.08		396388
1087.08		382553
1086.08		382040
1085.08		374950
1084.08		375554
1083.08		376673
1082.08		373969
1081.08		369600
1080.08		386542
1079.08		376780
1078.08		385675
1077.08		371227
1076.08		376598
1075.08		377111
1074.08		375937
1073.08		369895
1072.08		382322
1071.08		385921
1070.08		387663
1069.08		378082
1068.08		382256
1067.08		379305
1066.08		382330
1065.08		370707
1064.08		374256
1063.08		376613
1062.08		373863
1061.08		377336
1060.08		378203
1059.08		379372
1058.08		381443
1057.08		379336
1056.08		372776
1055.08		387917
1054.08		382138
1053.08		394139
1052.08		381664
1051.08		383607
1050.08		388400
1049.08		373639
1048.08		377274
1047.08		383794
1046.08		380057
1045.08		387204
1044.08		389032
1043.08		383720
1042.08		378384
1041.08		390286
1040.08		384781
1039.08		383546
1038.08		372213
1037.08		379064
1036.08		372769
1035.08		375059
1034.08		383244
1033.08		376046
1032.08		382668
1031.08		387861
1030.08		375212
1029.08		382821
1028.08		390965
1027.08		386488
1026.08		385883
1025.08		379721
1024.08		379719
1023.08		380625
1022.08		380978
1021.08		364139
1020.08		393260
1019.08		382872
1018.08		376620
1017.08		389241
1016.08		381174
1015.08		384273
1014.08		381285
1013.08		383357
1012.08		387426
1011.08		390946
1010.08		384654
1009.08		382794
1008.08		390127
1007.08		389044
1006.08		385757
1005.08		376938
1004.08		389448
1003.08		390202
1002.08		377784
1001.08		382933
1000.08		375232
999.08		382079
998.08		378977
997.08		380762
996.08		378369
995.08		372901
994.08		379061
993.08		380668
992.08		377675
991.08		383525
990.08		370602
989.08		374588
988.08		387988
987.08		377677
986.08		374113
985.08		375468
984.08		384297
983.08		387625
982.08		389986
981.08		384302
980.08		387197
979.08		384911
978.08		389555
977.08		387369
976.08		389355
975.08		385660
974.08		382174
973.08		387545
972.08		375832
971.08		385035
970.08		387163
969.08		386976
968.08		388632
967.08		387180
966.08		383571
965.08		385361
964.08		392231
963.08		384263
962.08		383111
961.08		372305
960.08		376180
959.08		381941
958.08		401803
957.08		390866
956.08		372364
955.08		377080
954.08		379962
953.08		376551
952.08		388610
951.08		386764
950.08		375579
949.08		388871
948.08		399100
947.08		387716
946.08		393114
945.08		377079
944.08		389089
943.08		391442
942.08		382771
941.08		383270
940.08		382669
939.08		379812
938.08		382524
937.08		391546
936.08		385959
935.08		382334
934.08		391654
933.08		388982
932.08		391682
931.08		395652
930.08		378558
929.08		394910
928.08		396942
927.08		406378
926.08		394695
925.08		377856
924.08		400039
923.08		393195
922.08		393090
921.08		389021
920.08		396491
919.08		394175
918.08		393614
917.08		397054
916.08		398827
915.08		398584
914.08		394470
913.08		401113
912.08		388144
911.08		391295
910.08		390188
909.08		401249
908.08		394031
907.08		375015
906.08		394515
905.08		388817
904.08		386739
903.08		394080
902.08		391710
901.08		401159
900.08		393201
899.08		390584
898.08		388482
897.08		400596
896.08		392264
895.08		406544
894.08		400771
893.08		399991
892.08		399462
891.08		399561
890.08		408355
889.08		398427
888.08		392483
887.08		403546
886.08		410289
885.08		413579
884.08		410000
883.08		395940
882.08		417856
881.08		401401
880.08		412300
879.08		413536
878.08		406077
877.08		413610
876.08		397650
875.08		404058
874.08		407226
873.08		413599
872.08		418749
871.08		422475
870.08		409325
869.08		416237
868.08		403144
867.08		395052
866.08		402734
865.08		391784
864.08		408269
863.08		401549
862.08		401761
861.08		408299
860.08		396954
859.08		406979
858.08		405072
857.08		413896
856.08		423787
855.08		422020
854.08		409295
853.08		430523
852.08		451178
851.08		422819
850.08		414216
849.08		402121
848.08		389321
847.08		383373
846.08		400467
845.08		401896
844.08		392227
843.08		393907
842.08		399461
841.08		389472
840.08		394147
839.08		396766
838.08		402549
837.08		396645
836.08		403127
835.08		398987
834.08		395080
833.08		400915
832.08		400309
831.08		401499
830.08		392087
829.08		406473
828.08		398988
827.08		397576
826.08		399758
825.08		392059
824.08		383885
823.08		391728
822.08		399998
821.08		393028
820.08		389184
819.08		404751
818.08		398155
817.08		407264
816.08		406425
815.08		399900
814.08		406422
813.08		401261
812.08		400077
811.08		401356
810.08		392288
809.08		406776
808.08		411434
807.08		401154
806.08		403780
805.08		395003
804.08		398612
803.08		406639
802.08		410255
801.08		407244
800.08		403706
799.08		402820
798.08		399754
797.08		397441
796.08		397077
795.08		409220
794.08		422463
793.08		405808
792.08		427808
791.08		415763
790.08		418447
789.08		408749
788.08		417862
787.08		410259
786.08		423713
785.08		416207
784.08		422926
783.08		418487
782.08		429800
781.08		431698
780.08		418887
779.08		422819
778.08		435426
777.08		425013
776.08		413237
775.08		401004
774.08		407822
773.08		398062
772.08		397293
771.08		392852
770.08		400059
769.08		390118
768.08		391672
767.08		398081
766.08		394232
765.08		397860
764.08		396009
763.08		390251
762.08		386804
761.08		392812
760.08		380869
759.08		387261
758.08		396932
757.08		386824
756.08		389380
755.08		386694
754.08		391612
753.08		398720
752.08		393547
751.08		390773
750.08		398157
749.08		395154
748.08		385466
747.08		392265
746.08		391365
745.08		401893
744.08		389789
743.08		397021
742.08		397554
741.08		390033
740.08		404801
739.08		400866
738.08		401114
737.08		402396
736.08		403885
735.08		391483
734.08		392685
733.08		402203
732.08		406790
731.08		403762
730.08		406742
729.08		397201
728.08		411803
727.08		422544
726.08		432252
725.08		423787
724.08		427887
723.08		421793
722.08		419024
721.08		413501
720.08		415401
719.08		415136
718.08		407013
717.08		401534
716.08		411046
715.08		408391
714.08		410147
713.08		405357
712.08		414767
711.08		409659
710.08		408367
709.08		395784
708.08		399195
707.08		387080
706.08		398406
705.08		392836
704.08		393300
703.08		394038
702.08		383863
701.08		391090
700.08		380374
699.08		380141
698.08		384470
697.08		378367
696.08		386149
695.08		389825
694.08		376962
693.08		380980
692.08		381346
691.08		371589
690.08		368603
689.08		380460
688.08		376963
687.08		382763
686.08		370009
685.08		385542
684.08		374508
683.08		389882
682.08		379486
681.08		377821
680.08		381329
679.08		363226
678.08		378258
677.08		403605
676.08		372426
675.08		376096
674.08		386943
673.08		374757
672.08		385253
671.08		383866
670.08		381820
669.08		384317
668.08		391233
667.08		384534
666.08		381209
665.08		400625
664.08		387475
663.08		385848
662.08		389861
661.08		384049
660.08		382188
659.08		386710
658.08		385505
657.08		388477
656.08		388763
655.08		394697
654.08		399461
653.08		389029
652.08		395855
651.08		388785
650.08		399665
649.08		414109
648.08		392720
647.08		401645
646.08		405844
645.08		400185
644.08		408850
643.08		402081
642.08		415545
641.08		416476
640.08		423768
639.08		423119
638.08		417001
637.08		407477
636.08		414641
635.08		400511
634.08		405734
633.08		396605
632.08		397198
631.08		402163
630.08		396445
629.08		408753
628.08		391837
627.08		408781
626.08		394001
625.08		400884
624.08		404525
623.08		401463
622.08		406785
621.08		414125
620.08		407499
619.08		409474
618.08		406992
617.08		406722
616.08		404700
615.08		411956
614.08		419844
613.08		422327
612.08		429617
611.08		435540
610.08		446948
609.08		442889
608.08		443132
607.08		441374
606.08		432937
605.08		430094
604.08		415621
603.08		409148
602.08		410166
601.08		403366
600.08		400691
599.08		394221
598.08		400782
597.08		394021
596.08		385592
595.08		395789
594.08		390425
593.08		393611
592.08		393179
591.08		378963
590.08		397244
589.08		393101
588.08		398971
587.08		392378
586.08		399685
585.08		391255
584.08		392633
583.08		386594
582.08		397276
581.08		388286
580.08		399355
579.08		402907
578.08		389587
577.08		393668
576.08		398181
575.08		414633
574.08		392610
573.08		393392
572.08		412544
571.08		404896
570.08		402712
569.08		401442
568.08		403923
567.08		396207
566.08		404233
565.08		410301
564.08		399852
563.08		408677
562.08		407101
561.08		412696
560.08		418869
559.08		408756
558.08		410632
557.08		423631
556.08		421848
555.08		420760
554.08		417889
553.08		427979
552.08		420931
551.08		429370
550.08		418820
549.08		436733
548.08		421652
547.08		427338
546.08		419596
545.08		420993
544.08		424394
543.08		428863
542.08		423250
541.08		425413
540.08		425606
539.08		427061
538.08		420333
537.08		422784
536.08		423554
535.08		424726
534.08		424604
533.08		451914
532.08		473402
531.08		470339
530.08		460542
529.08		457826
528.08		447106
527.08		462120
526.08		458893
525.08		474894
524.08		491889
523.08		501162
522.08		527542
521.08		550282
520.08		574828
519.08		595076
518.08		584466
517.08		539726
516.08		484834
515.08		470073
514.08		426086
513.08		417916
512.08		406334
511.08		404921
510.08		370906
509.08		381716
508.08		383070
507.08		372967
506.08		369518
505.08		366799
504.08		365190
503.08		362918
502.08		368879
501.08		365612
500.08		358122
499.08		374143
498.08		363019
497.08		372416
496.08		369138
495.08		369229
494.08		361490
493.08		371321
492.08		360257
491.08		368500
490.08		367953
489.08		359288
488.08		366930
487.08		362016
486.08		370665
485.08		370075
484.08		368249
483.08		366989
482.08		380084
481.08		383823
480.08		374457
479.08		368310
478.08		370938
477.08		369773
476.08		371919
475.08		369606
474.08		386850
473.08		376965
472.08		377507
471.08		372836
470.08		371515
469.08		370337
468.08		369379
467.08		379319
466.08		375887
465.08		366409
464.08		376534
463.08		370653
462.08		384951
461.08		387101
460.08		383738
459.08		381263
458.08		384809
457.08		384039
456.08		381998
455.08		381432
454.08		387076
453.08		378457
452.08		382807
451.08		380545
450.08		388377
449.08		380923
448.08		386456
447.08		392333
446.08		388504
445.08		399455
444.08		393458
443.08		387231
442.08		400122
441.08		383502
440.08		401283
439.08		404566
438.08		399443
437.08		398848
436.08		407640
435.08		386499
434.08		395367
433.08		401788
432.08		397019
431.08		396329
430.08		401866
429.08		392940
428.08		392789
427.08		407601
426.08		414008
425.08		403525
424.08		401903
423.08		409993
422.08		417240
421.08		410601
420.08		416162
419.08		408685
418.08		417227
417.08		410094
416.08		413053
415.08		417746
414.08		410564
413.08		421843
412.08		422720
411.08		416099
410.08		418945
409.08		416400
408.08		421108
407.08		426516
406.08		422037
405.08		414977
404.08		420358
403.08		430251
402.08		423153
401.08		413308
400.08		424586
399.08		437033
398.08		428369
397.08		435033
396.08		430237
395.08		436120
394.08		431987
393.08		419134
392.08		436036
391.08		438676
390.08		440137
389.08		443888
388.08		441337
387.08		450238
386.08		436433
385.08		434895
384.08		444672
383.08		442300
382.08		438898
381.08		446983
380.08		448568
379.08		452542
378.08		459543
377.08		448462
376.08		459771
375.08		442060
374.08		461461
373.08		458466
372.08		454383
371.08		475284
370.08		459855
369.08		471889
368.08		467484
367.08		480384
366.08		480583
365.08		474633
364.08		480218
363.08		479219
362.08		475236
361.08		487394
360.08		493427
359.08		485573
358.08		488320
357.08		493322
356.08		507094
355.08		487952
354.08		506492
353.08		512371
352.08		501173
351.08		492507
350.08		500253
349.08		513274
348.08		503209
347.08		502134
346.08		511952
345.08		520289
344.08		508114
343.08		517102
342.08		538928
341.08		523317
340.08		552238
339.08		568205
338.08		565139
337.08		582701
336.08		597061
335.08		631407
334.08		681855
333.08		715512
332.08		786127
331.08		822145
330.08		773255
329.08		690988
328.08		612435
327.08		557421
326.08		525866
325.08		498253
324.08		498068
323.08		491251
322.08		493742
321.08		511893
320.08		531751
319.08		564632
318.08		610352
317.08		674343
316.08		786035
315.08		870564
314.08		891885
313.08		815059
312.08		667329
311.08		506742
310.08		419060
309.08		352512
308.08		319670
307.08		293147
306.08		279859
305.08		273511
304.08		264974
303.08		253432
302.08		240379
301.08		234911
300.08		235840
299.08		241816
298.08		239574
297.08		232145
296.08		227921
295.08		229097
294.08		226781
293.08		227735
292.08		221627
291.08		221209
290.08		228369
289.08		224436
288.08		233161
287.08		236679
286.08		227090
285.08		235188
284.08		256890
283.08		242084
282.08		226949
281.08		211419
280.08		218316
279.08		215791
278.08		225037
277.08		217401
276.08		218370
275.08		222344
274.08		223259
273.08		213592
272.08		214575
271.08		215253
270.08		216791
269.08		217886
268.08		218305
267.08		213170
266.08		220092
265.08		215849
264.08		210908
263.08		222627
262.08		231389
261.08		226799
260.08		219588
259.08		220196
258.08		221968
257.08		225632
256.08		214946
255.08		217081
254.08		220369
253.08		219645
252.08		219483
251.08		228024
250.08		220160
249.08		231994
248.08		225667
247.08		221107
246.08		225770
245.08		227290
244.08		230619
243.08		231132
242.08		224698
241.08		243129
240.08		232735
239.08		235673
238.08		231090
237.08		225604
236.08		225479
235.08		228081
234.08		230935
233.08		230014
232.08		221140
231.08		235748
230.08		220914
229.08		226440
228.08		231870
227.08		230111
226.08		230299
225.08		234766
224.08		240855
223.08		227693
222.08		220172
221.08		235924
220.08		237136
219.08		234557
218.08		221299
217.08		232207
216.08		234692
215.08		232549
214.08		238336
213.08		237363
212.08		226246
211.08		231578
210.08		242279
209.08		229715
208.08		240755
207.08		240837
206.08		245174
205.08		240920
204.08		238168
203.08		236418
202.08		246664
201.08		248911
200.08		237415
199.08		240457
198.08		247976
197.08		247859
196.08		243410
195.08		238053
194.08		242458
193.08		241263
192.08		252078
191.08		244203
190.08		251700
189.08		247176
188.08		250627
187.08		247059
186.08		256431
185.08		250832
184.08		241344
183.08		252575
182.08		251093
181.08		258687
180.08		251187
179.08		255399
178.08		261862
177.08		258970
176.08		260872
175.08		259077
174.08		255233
173.08		258831
172.08		259302
171.08		253781
170.08		255462
169.08		260509
168.08		256134
167.08		261483
166.08		253801
165.08		271403
164.08		271859
163.08		259177
162.08		264460
161.08		260194
160.08		260732
159.08		263028
158.08		265449
157.08		270570
156.08		269409
155.08		271073
154.08		282833
153.08		279065
152.08		272586
151.08		271849
150.08		281005
149.08		271909
148.08		278314
147.08		284164
146.08		288827
145.08		278918
144.08		281535
143.08		284812
142.08		285067
141.08		280031
140.08		281939
139.08		287839
138.08		289472
137.08		292031
136.08		298942
135.08		280236
134.08		290892
133.08		285091
132.08		289726
131.08		301082
130.08		295735
129.08		288860
128.08		299543
127.08		292164
126.08		290069
125.08		304737
124.08		304749
123.08		287097
122.08		293551
121.08		291870
120.08		305148
119.08		296231
118.08		304965
117.08		311767
116.08		316487
115.08		318123
114.08		317906
113.08		333589
112.08		342931
111.08		332285
110.08		349408
109.08		348761
108.08		355904
107.08		357649
106.08		360145
105.08		362413
104.08		367654
103.08		359783
102.08		356948
101.08		366372
100.08		361192
99.08		354047
98.08		336914
97.08		328782
96.08		334710
95.08		325087
94.08		321932
93.08		313708
92.08		312106
91.08		315619
90.08		303764
89.08		302403
88.08		315463
87.08		316950
86.08		319772
85.08		344535
84.08		356515
83.08		358582
82.08		399709
81.08		419910
80.08		424636
79.08		444863
78.08		482119
77.08		551264
76.08		744051
75.08		1114550
74.08		1330510
73.08		1002000
72.08		1044620
71.08		1404660
70.08		968712
69.08		337342
68.08		172589
67.08		140672
66.08		124855
65.08		113016
64.08		99183.7
63.08		90561
62.08		81295.1
61.08		79628.8
60.08		80129.7
59.08		78670.9
58.08		75227.1
57.08		69382.8
56.08		72900.2
55.08		78847.4
54.08		91987.1
53.08		107971
52.08		119563
51.08		119167
50.08		102359
49.08		74375.7
48.08		63955.5
47.08		53648.3
46.08		50577
45.08		42245.5
44.08		37804.2
43.08		38467.6
42.08		40585.5
41.08		39674.9
40.08		39417.4
39.08		35545.2
38.08		39452.9
37.08		37591.5
36.08		38176
35.08		35843.3
34.08		39361.7
33.08		35224.7
32.08		35195
31.08		35473
30.08		34404
29.08		35142.7
28.08		36818.4
27.08		37040.4
26.08		37014
25.08		33408.7
24.08		30531
23.08		30518
22.08		31194.4
21.08		29623
20.08		31218.3
19.08		28700.5
18.08		31963.9
17.08		32282.6
16.08		35171.6
15.08		31987.4
14.08		32939.1
13.08		35849.9
12.08		40850.8
11.08		41694.5
10.08		43296.1
9.08		48977.2
8.08		60748.7
7.08		72813.4
6.08		102314
5.08		125386
4.08		131980
3.08		137387
2.08		143881
1.08		149283
0.08		103628
-0.92		41161.7
-1.92		8423.94
-2.92		4340.24
-3.92		3083.6
-4.92		2419.29
-5.92		741.145
-6.92		1505.69
-7.92		657.289
-8.92		967.236
-9.92		820.507

## Sheet: Pt4f Scan
﻿
Axis	Energy	Elements=	461
C:\Service\2020\XPS020_64_1\Experiment\X-Ray007 200um - FG ON\C2_3pt\Group_etch\Pt4f Scan.VGD
Binding Energy (E)				Backgnd.
eV		Counts / s		Counts / s
87.08		28176.9		0
87.03		28241.6		0
86.98		28388.5		0
86.93		28015.8		0
86.88		28550.2		0
86.83		28340.2		0
86.78		28683.8		0
86.73		28272.7		0
86.68		28320.4		0
86.63		28406.7		0
86.58		28550.8		0
86.53		28281.7		0
86.48		28149.3		0
86.43		27989.2		0
86.38		28574.6		0
86.33		28467.2		0
86.28		28460		0
86.23		28563.6		0
86.18		28820		0
86.13		28454.9		0
86.08		28439		0
86.03		28720.5		0
85.98		28622.3		0
85.93		28592		0
85.88		28506.1		0
85.83		28763.3		0
85.78		28713.7		0
85.73		28504.9		0
85.68		28832.4		0
85.63		28626.1		0
85.58		28522.5		0
85.53		28193		0
85.48		29023.9		0
85.43		29220.7		0
85.38		28751.2		0
85.33		28759		0
85.28		28805.4		0
85.23		29064.4		0
85.18		29416.4		0
85.13		29418.2		0
85.08		29179.1		0
85.03		29307.5		0
84.98		29612.8		0
84.93		29266		0
84.88		29159		0
84.83		29361.8		0
84.78		29339.1		0
84.73		29519.5		0
84.68		29169.8		0
84.63		29772		0
84.58		29957.8		0
84.53		29618		0
84.48		28971.5		0
84.43		29230.4		0
84.38		29894.6		0
84.33		30041.7		0
84.28		29717.3		0
84.23		29890		0
84.18		30091.5		0
84.13		29670		0
84.08		29826.8		0
84.03		30220.1		0
83.98		29634		0
83.93		30193.6		0
83.88		30261.9		0
83.83		30479.4		0
83.78		30462.6		0
83.73		30444.3		0
83.68		30267.9		0
83.63		30538.2		0
83.58		30439.6		0
83.53		30625.5		0
83.48		31156.3		0
83.43		31030.9		0
83.38		30905.8		0
83.33		30820.9		0
83.28		31217		0
83.23		31229.8		0
83.18		31388		0
83.13		31399.5		0
83.08		31504.8		0
83.03		31797.5		0
82.98		31435.9		0
82.93		30945.9		0
82.88		31645.3		0
82.83		31814.3		0
82.78		31756.5		0
82.73		31818.7		0
82.68		32657.9		0
82.63		32530.1		0
82.58		32648.2		0
82.53		32337.5		0
82.48		32674.7		0
82.43		32019.2		0
82.38		31945.7		0
82.33		32559.8		0
82.28		32845.2		0
82.23		32824.9		0
82.18		32527.2		0
82.13		33588.8		0
82.08		33307.9		0
82.03		33397.6		33213.1
81.98		32622		33209.9
81.93		33556.5		33206.5
81.88		33683.1		33203.2
81.83		33709.2		33199.7
81.78		33669.6		33196.1
81.73		34039.7		33192.4
81.68		33530.6		33188.5
81.63		33906.5		33184.5
81.58		34210.6		33180.5
81.53		34518.1		33176.3
81.48		34227.5		33172
81.43		34052.7		33167.6
81.38		34283.7		33163
81.33		34639.2		33158.2
81.28		34805.7		33153.2
81.23		35063		33148
81.18		34602		33142.7
81.13		35161.1		33137.3
81.08		34814.9		33131.6
81.03		34835.4		33125.9
80.98		34674.3		33119.9
80.93		35012.1		33113.8
80.88		35456.8		33107.6
80.83		35303		33101.2
80.78		35293.8		33094.6
80.73		35408.1		33087.9
80.68		34885.9		33081.1
80.63		35312.5		33074.1
80.58		35570.8		33066.9
80.53		35445.7		33059.5
80.48		35965.6		33052
80.43		35869.8		33044.3
80.38		35485.1		33036.3
80.33		35790.4		33028.2
80.28		35903.2		33020
80.23		36159.6		33011.6
80.18		36408.7		33003
80.13		36488.8		32994.2
80.08		36676.1		32985.2
80.03		36673.6		32976
79.98		36699		32966.5
79.93		36181.9		32956.8
79.88		36872.5		32946.9
79.83		36737.8		32936.7
79.78		37018.9		32926.3
79.73		36702.2		32915.6
79.68		37154.5		32904.7
79.63		37300.3		32893.6
79.58		37658.4		32882.1
79.53		38021.3		32870.5
79.48		37355.8		32858.6
79.43		37883.5		32846.6
79.38		37953.6		32834.2
79.33		38438.8		32821.6
79.28		38259.3		32808.8
79.23		38178.4		32795.7
79.18		38683.8		32782.4
79.13		39004.8		32768.7
79.08		38344.7		32754.7
79.03		38484.6		32740.4
78.98		38898.9		32725.9
78.93		39111.6		32711.1
78.88		38966		32696
78.83		38780.7		32680.5
78.78		39357.2		32664.8
78.73		39569.5		32648.8
78.68		39878		32632.4
78.63		40427.4		32615.7
78.58		39771.3		32598.7
78.53		40250.3		32581.4
78.48		40319.5		32563.7
78.43		40523		32545.6
78.38		40834.2		32527.2
78.33		40954		32508.4
78.28		41235.6		32489.3
78.23		41642.2		32469.8
78.18		41574		32449.9
78.13		41821.2		32429.7
78.08		41489.4		32409.2
78.03		42030.4		32388.3
77.98		42376.1		32367
77.93		42206.2		32345.3
77.88		42186.6		32323.2
77.83		42850.6		32300.7
77.78		42716.8		32277.8
77.73		42751.2		32254.4
77.68		42298.2		32230.6
77.63		43037.4		32206.5
77.58		43687.1		32181.9
77.53		44048.2		32157
77.48		44012.1		32131.7
77.43		44339.6		32105.9
77.38		44268.7		32079.6
77.33		45389.4		32052.7
77.28		44911.1		32025.4
77.23		44841.9		31997.6
77.18		45538.4		31969.3
77.13		45375		31940.3
77.08		45257.3		31910.7
77.03		45940.4		31880.4
76.98		46262.6		31849.4
76.93		47263.2		31817.9
76.88		47173.9		31785.6
76.83		47083.2		31752.5
76.78		47776.7		31718.6
76.73		47944.3		31684
76.68		48590.5		31648.5
76.63		48952.4		31612.1
76.58		49911.1		31574.8
76.53		50504.6		31536.6
76.48		50211		31497.3
76.43		51107.6		31456.7
76.38		52071.1		31415
76.33		52507.1		31371.9
76.28		52847.8		31327.6
76.23		53497.2		31281.7
76.18		54367.6		31234.3
76.13		54461		31185.2
76.08		55344		31134.3
76.03		55786.1		31081.5
75.98		58527.5		31026.7
75.93		59547		30969.9
75.88		59946.1		30910.6
75.83		61160.7		30848.9
75.78		62295.7		30784.4
75.73		64193.1		30717
75.68		65807.9		30646.4
75.63		67470.4		30572.4
75.58		68681		30494.9
75.53		70211.2		30413.4
75.48		73090.9		30327.5
75.43		75036.2		30236.9
75.38		77591.4		30141.3
75.33		80798.6		30040.5
75.28		83919		29934
75.23		86473.7		29821.4
75.18		89933.6		29702.1
75.13		92117.9		29575.8
75.08		96839.3		29442
75.03		101262		29300.4
74.98		106750		29150.1
74.93		112309		28991.1
74.88		115286		28822.9
74.83		120426		28645.4
74.78		127493		28458.4
74.73		133644		28262.1
74.68		139102		28056.6
74.63		146071		27842.3
74.58		152343		27619.8
74.53		160382		27389.8
74.48		165273		27153.2
74.43		170619		26911.1
74.38		175742		26664.9
74.33		178827		26416
74.28		179995		26165.5
74.23		181367		25915
74.18		180253		25665.7
74.13		176572		25419.1
74.08		171363		25176.3
74.03		165223		24938.5
73.98		157499		24706.9
73.93		147336		24482.5
73.88		137877		24266.3
73.83		127779		24058.9
73.78		116691		23861.3
73.73		108010		23673.9
73.68		99679.5		23497
73.63		92197.2		23330.9
73.58		86169.3		23175.7
73.53		80031.8		23031.1
73.48		75177.6		22896.7
73.43		71123.1		22772.1
73.38		67575.5		22656.7
73.33		64878		22549.4
73.28		61999		22449.5
73.23		59587.3		22355.9
73.18		58569.3		22267.9
73.13		56857.1		22184.3
73.08		56087.3		22104.5
73.03		54782.2		22027.8
72.98		54781.5		21953.4
72.93		54384.5		21880.8
72.88		54530.9		21809.5
72.83		54099.7		21739
72.78		54952.4		21668.7
72.73		54762.6		21598.3
72.68		56028		21527.2
72.63		56502.1		21455.1
72.58		57385.2		21381.6
72.53		57632.4		21306.4
72.48		59320.4		21229
72.43		59319.6		21149.2
72.38		61428		21066.5
72.33		63176.1		20980.5
72.28		65298		20891
72.23		67834		20797.5
72.18		69530.9		20699.4
72.13		72282.2		20596.5
72.08		74544.3		20488.1
72.03		77837.2		20373.8
71.98		81167		20253
71.93		84886.3		20125.2
71.88		88793.2		19989.8
71.83		92068.7		19845.9
71.78		97605.7		19693.1
71.73		102347		19530.8
71.68		107161		19358.3
71.63		113911		19175.2
71.58		120686		18980.8
71.53		126232		18774.7
71.48		133454		18556.7
71.43		141263		18326.6
71.38		149961		18084.6
71.33		157286		17831.1
71.28		165799		17566.7
71.23		174452		17292.2
71.18		182743		17008.9
71.13		190756		16718.1
71.08		197726		16421.2
71.03		202765		16120.1
70.98		207402		15816.7
70.93		208558		15512.8
70.88		207636		15210.2
70.83		205016		14910.8
70.78		197743		14616.4
70.73		190469		14328.6
70.68		180341		14048.8
70.63		168587		13778.8
70.58		155512		13519.7
70.53		139613		13273
70.48		126694		13039.7
70.43		113454		12820.7
70.38		99974.9		12616.7
70.33		89031.7		12428.1
70.28		79491.7		12255
70.23		70715.9		12097.5
70.18		61520.6		11955.2
70.13		55698.4		11827.5
70.08		49897		11713.6
70.03		44533.9		11612.7
69.98		40678		11523.7
69.93		37169.6		11445.3
69.88		34083.2		11376.3
69.83		32045.1		11315.7
69.78		29362		11262.3
69.73		27590.9		11215.2
69.68		25660.5		11173.6
69.63		24435.3		11136.8
69.58		23175.8		11104
69.53		22026		11074.7
69.48		21147.7		11048.5
69.43		20277.7		11024.8
69.38		19879.4		11003.4
69.33		18801.7		10984.1
69.28		18421		10966.5
69.23		17595.1		10950.5
69.18		17120.1		10935.8
69.13		16364		10922.3
69.08		16098.4		10909.9
69.03		15671.3		10898.6
68.98		15604.5		10888.1
68.93		14684		10878.4
68.88		14408.6		10869.4
68.83		14566.6		10861
68.78		14280.7		10853.3
68.73		14232.4		10846.1
68.68		13778.8		10839.4
68.63		13339.6		10833.3
68.58		13231.6		10827.5
68.53		13163.7		10822.2
68.48		13050.7		10817.2
68.43		13238.7		10812.6
68.38		12963.1		10808.4
68.33		12625		10804.4
68.28		12731.3		10800.6
68.23		12410.5		10797.2
68.18		12285.9		10794
68.13		12189.5		10791
68.08		11878		10788.2
68.03		11680.7		10785.6
67.98		11523.3		10783.1
67.93		11598.1		10780.9
67.88		11679		10778.7
67.83		11664		10776.8
67.78		11396.4		10775
67.73		11539.9		10773.4
67.68		11677.1		10771.9
67.63		11318.9		10770.5
67.58		11531.6		10769.3
67.53		11412.4		10768.1
67.48		11393.8		10767.1
67.43		11022.1		10766.1
67.38		11415.9		10765.1
67.33		10933.4		10764.1
67.28		11006.6		10763.2
67.23		11100.9		10762.3
67.18		11032		10761.5
67.13		11087.3		10760.7
67.08		10806.5		10760
67.03		10798.3		10759.3
66.98		10760		10758.6
66.93		10675		0
66.88		10389.8		0
66.83		10393		0
66.78		10729.9		0
66.73		10684.7		0
66.68		10344.1		0
66.63		10270.3		0
66.58		10070		0
66.53		10426.9		0
66.48		10590.8		0
66.43		10035.8		0
66.38		9900.21		0
66.33		10120.6		0
66.28		10216.8		0
66.23		9973.03		0
66.18		9994.62		0
66.13		10057		0
66.08		9904.41		0
66.03		9820.05		0
65.98		9667.72		0
65.93		9644.73		0
65.88		9509.34		0
65.83		9713.09		0
65.78		9639.27		0
65.73		9327.36		0
65.68		9340.66		0
65.63		9350.51		0
65.58		9488.59		0
65.53		9146.79		0
65.48		9090.55		0
65.43		8930.19		0
65.38		8941.89		0
65.33		8862.97		0
65.28		8804.3		0
65.23		8646.43		0
65.18		8725.95		0
65.13		8521.32		0
65.08		8771.88		0
65.03		8340.37		0
64.98		8534.65		0
64.93		8525		0
64.88		8309.5		0
64.83		8161.11		0
64.78		8255.86		0
64.73		8341.71		0
64.68		8342.16		0
64.63		8265.32		0
64.58		8361.15		0
64.53		7937.14		0
64.48		7774.71		0
64.43		7833.44		0
64.38		7645.27		0
64.33		7637.28		0
64.28		7719.46		0
64.23		7736.28		0
64.18		7726.78		0
64.13		7449.87		0
64.08		7586.99		0

## Sheet: O1s Scan
﻿
Axis	Energy	Elements=	401
C:\Service\2020\XPS020_64_1\Experiment\X-Ray007 200um - FG ON\C2_3pt\Group_etch\O1s Scan.VGD
Binding Energy (E)				Backgnd.
eV		Counts / s		Counts / s
545.08		41605.5		0
545.03		41833.6		0
544.98		41370.2		0
544.93		41306.7		0
544.88		41606.9		0
544.83		42054.6		0
544.78		41768.2		0
544.73		41312.9		0
544.68		41428.8		0
544.63		41510.5		0
544.58		41042		0
544.53		41349.7		0
544.48		41320.7		0
544.43		41787.8		0
544.38		41813.8		0
544.33		41850.6		0
544.28		41673		0
544.23		41479.4		0
544.18		41087.1		0
544.13		41721.1		0
544.08		41845.8		0
544.03		41458.6		0
543.98		41145.8		0
543.93		41688.1		0
543.88		41674.4		0
543.83		41834.5		0
543.78		41638.5		0
543.73		41457.3		0
543.68		41224.3		0
543.63		41300.9		0
543.58		41252.9		0
543.53		41216.5		0
543.48		41467.6		0
543.43		41149.3		0
543.38		41374.5		0
543.33		41501.2		0
543.28		41730.7		0
543.23		41857.7		0
543.18		41387.5		0
543.13		41734.7		0
543.08		41367.7		0
543.03		41945		0
542.98		41831.4		0
542.93		42081.8		0
542.88		41996.9		0
542.83		41293.5		0
542.78		41582.1		0
542.73		41618.5		0
542.68		41554.6		0
542.63		41536.2		0
542.58		41307.9		0
542.53		41874.5		0
542.48		41657.3		0
542.43		41393.7		0
542.38		41637.9		0
542.33		41851		0
542.28		41242.8		0
542.23		41138.3		0
542.18		41452.1		0
542.13		41210.5		0
542.08		41664.9		0
542.03		41060.6		0
541.98		41609.9		0
541.93		41288.2		0
541.88		41131.1		0
541.83		41413.6		0
541.78		41765		0
541.73		41165.8		0
541.68		41637.6		0
541.63		41266.7		0
541.58		41375.5		0
541.53		41766.1		0
541.48		41436.7		0
541.43		41555		0
541.38		41476.7		0
541.33		41311.7		0
541.28		41569.1		0
541.23		41675.1		0
541.18		41556.4		0
541.13		41489.9		0
541.08		41424.5		0
541.03		41385		0
540.98		40862.2		0
540.93		41457.4		0
540.88		41989.3		0
540.83		41318.1		0
540.78		41452		0
540.73		41729.3		0
540.68		41080.9		0
540.63		41331.6		0
540.58		41000.6		0
540.53		41769.6		0
540.48		41550.8		0
540.43		41616.9		0
540.38		41056.4		0
540.33		41539.4		0
540.28		41399.3		0
540.23		41493.5		0
540.18		41472.7		0
540.13		41572.5		0
540.08		41494.4		0
540.03		41446.4		0
539.98		41228.6		41480.3
539.93		41595.4		41474.8
539.88		41165.2		41471.3
539.83		41535.6		41453.5
539.78		41493.5		41441.1
539.73		41385.8		41435.2
539.68		41605.7		41432.1
539.63		41797.8		41434.7
539.58		41689.9		41438.6
539.53		41560.1		41442.5
539.48		41386.6		41446.4
539.43		41351.6		41450.2
539.38		41977.8		41454.1
539.33		41062.2		41458
539.28		41027.8		41461.9
539.23		41242.1		41465.8
539.18		41239.1		41469.6
539.13		41479.8		41473.5
539.08		41779.8		41477.4
539.03		41725.7		41481.3
538.98		41569.6		41485.2
538.93		41900.7		41489.1
538.88		42182.6		41492.9
538.83		41837.7		41496.8
538.78		41893.3		41500.7
538.73		41678.6		41504.6
538.68		41762.7		41508.5
538.63		41627.5		41512.4
538.58		41464.6		41516.2
538.53		41773.4		41520.1
538.48		41243.9		41524
538.43		41573.1		41527.9
538.38		41527.1		41531.8
538.33		41307.6		41535.6
538.28		41232.3		41539.5
538.23		41732.9		41543.4
538.18		41713.1		41547.3
538.13		41567.2		41551.2
538.08		41806.5		41555.1
538.03		41431.4		41558.9
537.98		41831.6		41562.8
537.93		41661.6		41566.9
537.88		41660.7		41571.1
537.83		41259.5		41575.2
537.78		41475.3		41579.3
537.73		41765.8		41583.5
537.68		41576		41587.6
537.63		41615.3		41591.7
537.58		41700.3		41595.8
537.53		41494.3		41600
537.48		41643.8		41604.1
537.43		41766		41608.2
537.38		41628.8		41612.3
537.33		41605.1		41616.5
537.28		41231.5		41620.7
537.23		41766		41625
537.18		41766.1		41629.2
537.13		42374.3		41633.4
537.08		41812.5		41637.7
537.03		41818.8		41641.9
536.98		41305.5		41646.2
536.93		41204.9		41650.4
536.88		41570.4		41654.7
536.83		41565.6		41658.9
536.78		41392.4		41663.2
536.73		41929.5		41667.4
536.68		42058		41671.7
536.63		42270.5		41675.9
536.58		41622.9		41680.2
536.53		41681.6		41684.4
536.48		42252.9		41688.7
536.43		42044.8		41692.9
536.38		41519.9		41697.1
536.33		42306.5		41701.4
536.28		41615.4		41705.6
536.23		41551.3		41709.9
536.18		41687.1		41714.1
536.13		41819.5		41718.4
536.08		41817.9		41722.6
536.03		41831.8		41726.9
535.98		41332.6		41731.1
535.93		41822.7		41735.4
535.88		41738		41739.6
535.83		41752.8		41743.9
535.78		41854.3		41748.1
535.73		41781.4		41758.6
535.68		41506.6		41769.2
535.63		41732.7		41779.7
535.58		41724.5		41790.3
535.53		41367.1		41800.8
535.48		42019.6		41811.3
535.43		41959.8		41821.9
535.38		41800.5		41832.4
535.33		42111.1		41842.9
535.28		41883.4		41853.5
535.23		42040.1		41864.3
535.18		41795		41875.2
535.13		42205.6		41886
535.08		41975.6		41896.9
535.03		41921.9		41907.7
534.98		42238.1		41918.6
534.93		41515.2		41929.4
534.88		41863.9		41940.2
534.83		42137.3		41951.1
534.78		41489.3		41961.9
534.73		42271.5		41972.8
534.68		41835.5		41983.6
534.63		42100.7		41994.5
534.58		42276		42005.3
534.53		42588.6		42016.2
534.48		42245.1		42027
534.43		42503.7		42037.9
534.38		42452.7		42048.7
534.33		42085.2		42059.5
534.28		41908.2		42070.4
534.23		42303.1		42081.2
534.18		41469		42092.1
534.13		42135.1		42102.9
534.08		42184.6		42113.8
534.03		42460.2		42124.6
533.98		42190.1		42135.5
533.93		42438.6		42146.3
533.88		42861.6		42157.2
533.83		42957.2		42168
533.78		42672		42178.8
533.73		42769.5		42189.7
533.68		42644.7		42200.5
533.63		42889.7		42211.4
533.58		42932		42222.2
533.53		43192.3		42233.1
533.48		42951.6		42243.9
533.43		43035.6		42254.8
533.38		42854.7		42265.6
533.33		43329.6		42276.5
533.28		43587		42287.3
533.23		42893		42298.1
533.18		43521		42309
533.13		43812.6		42319.8
533.08		44291.3		42330.7
533.03		44109.8		42341.5
532.98		44003.5		42352.4
532.93		44473.2		42363.2
532.88		44447.7		42374.1
532.83		44627.1		42384.9
532.78		44598.6		42395.8
532.73		45295.4		42406.6
532.68		44624.3		42417.5
532.63		44990.4		42428.3
532.58		44936.5		42439.1
532.53		45313.2		42450
532.48		45916.4		42460.8
532.43		46404.1		42471.7
532.38		46758.9		42482.5
532.33		46542.2		42493.4
532.28		46472.5		42504.2
532.23		46845.9		42515.1
532.18		47627.9		42525.9
532.13		47547		42536.8
532.08		47694.5		42547.6
532.03		47542.4		42558.4
531.98		47360		42569.3
531.93		47774.8		42580.1
531.88		47602.3		42591
531.83		47443		42601.8
531.78		47887.6		42612.7
531.73		48332.2		42623.5
531.68		47961.3		42634.4
531.63		47995		42645.2
531.58		47877		42656.1
531.53		48213.5		42666.9
531.48		48151.5		42677.7
531.43		48242		42688.6
531.38		48210.5		42699.4
531.33		48051.8		42710.3
531.28		47611.3		42721.1
531.23		48334.1		42732
531.18		48188.9		42742.8
531.13		48428.2		42753.7
531.08		47946.1		42764.5
531.03		48247.4		42775.4
530.98		47777.1		42786.2
530.93		47670.5		42797
530.88		47946		42807.9
530.83		48058.9		42818.7
530.78		47905.2		42829.6
530.73		47744.9		42840.4
530.68		47387.1		42851.3
530.63		47100.4		42862.1
530.58		47427.9		42873
530.53		47346		42883.8
530.48		47069.9		42894.7
530.43		47046.6		42905.5
530.38		46629.3		42916.3
530.33		46697.3		42927.2
530.28		46041.7		42938
530.23		45510.3		42948.9
530.18		45459.8		42959.7
530.13		45240.7		42970.6
530.08		44581.2		42981.4
530.03		44547.6		42992.3
529.98		45063.7		43003.1
529.93		45314		43014
529.88		44503.3		43024.8
529.83		44507.1		43035.6
529.78		44459.5		43046.5
529.73		43349.2		43057.3
529.68		43822.6		43068.2
529.63		44040.6		43079
529.58		43451.9		43089.9
529.53		43948.7		43100.7
529.48		43776.7		43111.6
529.43		44256.4		43122.4
529.38		44289.9		43133.3
529.33		43417.5		43144.1
529.28		43091.2		43154.9
529.23		43337.3		43165.8
529.18		43113.7		43176.6
529.13		43127		43187.5
529.08		42866.7		43198.3
529.03		42919.5		43209.2
528.98		43144.1		43220
528.93		43636.7		43230.9
528.88		43698.6		43241.7
528.83		42819.9		43252.6
528.78		43626.6		43263.4
528.73		43946.8		43278.4
528.68		43255.7		43293.4
528.63		43128.7		43308.4
528.58		43422.7		43323.4
528.53		42884.1		43338.4
528.48		42995.2		43353.4
528.43		43601		43368.4
528.38		43309.7		43383.4
528.33		43265.9		43398.4
528.28		43340.5		43413.4
528.23		43560		43428.4
528.18		43579.1		43443.4
528.13		43580.3		43458.4
528.08		43746.1		43473.4
528.03		43354.3		43493.3
527.98		43622.5		43513.2
527.93		43461.5		43533.2
527.88		43809		43553.1
527.83		43640.9		43573
527.78		43578.8		43593
527.73		43670		43612.9
527.68		43736.9		43632.8
527.63		43370.9		43652.8
527.58		43411.5		43672.7
527.53		43916.8		43692.6
527.48		43594.7		43712.6
527.43		43780.3		43732.5
527.38		44054.4		43752.4
527.33		43909.5		43772.4
527.28		43653.3		43809.4
527.23		43676.8		43846.5
527.18		43825.9		43883.5
527.13		43935.3		43920.6
527.08		44212.3		43957.6
527.03		44345.9		43994.7
526.98		43800		44031.7
526.93		43449		44068.8
526.88		43955.6		44105.8
526.83		43700.7		44142.9
526.78		44680		44180
526.73		44331.3		44217
526.68		44208.7		44254.1
526.63		44177		44291.1
526.58		44564.9		44328.2
526.53		44322.4		44365.2
526.48		44184.1		44402.3
526.43		44345.2		44439.3
526.38		44261.9		44476.4
526.33		44455.3		44513.4
526.28		44167.9		44550.5
526.23		44096.7		44587.6
526.18		44670.6		44624.6
526.13		44634.4		44661.7
526.08		45272.3		44698.7
526.03		45019.1		44735.8
525.98		44262.3		44772.8
525.93		44901.3		0
525.88		44861.2		0
525.83		44852.2		0
525.78		45039.9		0
525.73		45010.6		0
525.68		45157.2		0
525.63		45007		0
525.58		45106.6		0
525.53		45219.4		0
525.48		45703.9		0
525.43		45513.3		0
525.38		45491.5		0
525.33		45353.1		0
525.28		45430.3		0
525.23		45680		0
525.18		45448.3		0
525.13		45625.5		0
525.08		45887.9		0

## Sheet: Ni2p Scan
﻿
Axis	Energy	Elements=	801
C:\Service\2020\XPS020_64_1\Experiment\X-Ray007 200um - FG ON\C2_3pt\Group_etch\Ni2p Scan.VGD
Binding Energy (E)				Backgnd.
eV		Counts / s		Counts / s
884.08		39926.5		40182.6
884.03		40404.1		40170
883.98		40239.6		40169.8
883.93		40552.4		40169.2
883.88		40373.6		40166.5
883.83		40272.7		40161.8
883.78		40023.5		40155.9
883.73		39675.9		40148
883.68		40261.4		40140.3
883.63		39953.9		40135.8
883.58		40324.5		40133.6
883.53		40031.8		40133.6
883.48		40184.6		40133.5
883.43		40328.1		40133.5
883.38		40316.5		40133.4
883.33		40230.9		40133.4
883.28		40290.8		40133.4
883.23		40054		40133.3
883.18		39695.6		40133.3
883.13		39830.9		40133.2
883.08		39834.3		40133.2
883.03		40275.3		40133.1
882.98		40444.3		40133
882.93		39998.2		40132.9
882.88		40482.6		40132.8
882.83		40541.1		40132.7
882.78		40064.1		40132.6
882.73		39989.2		40132.4
882.68		40251.8		40132.3
882.63		40232.9		40132.1
882.58		40461.5		40131.9
882.53		40409.6		40131.7
882.48		40420.2		40131.5
882.43		40390.9		40131.2
882.38		40602.4		40131
882.33		40530.6		40130.7
882.28		40502.3		40130.5
882.23		40514.7		40130.2
882.18		40258.9		40130
882.13		40254.8		40129.7
882.08		40586.4		40129.5
882.03		40458		40129.2
881.98		40506.9		40129
881.93		40198.3		40128.7
881.88		40463.4		40128.4
881.83		40314.7		40128.2
881.78		40422.6		40128
881.73		39835.7		40127.8
881.68		40349.7		40127.5
881.63		40141.3		40127.3
881.58		40290.6		40127
881.53		40631		40126.8
881.48		40437.1		40126.5
881.43		40157.7		40126.3
881.38		39913.7		40126.1
881.33		40331.8		40125.8
881.28		40848.1		40125.6
881.23		40466.1		40125.3
881.18		40741.6		40125.1
881.13		40373.8		40124.9
881.08		40565.6		40124.6
881.03		40417.2		40124.3
880.98		40176.9		40124.1
880.93		40039.8		40123.8
880.88		40758.9		40123.5
880.83		40405.1		40123.2
880.78		40174.9		40122.9
880.73		39956.5		40122.6
880.68		40368.6		40122.3
880.63		40632.9		40122
880.58		40535.1		40121.7
880.53		40426.8		40121.5
880.48		40469.2		40121.2
880.43		40506.8		40120.9
880.38		40154.4		40120.6
880.33		40625.2		40120.3
880.28		40322.6		40120.1
880.23		40756.4		40119.8
880.18		40564.1		40119.5
880.13		40354.6		40119.2
880.08		40199.5		40118.9
880.03		40054		40118.6
879.98		40615.4		40118.3
879.93		40478.8		40118
879.88		40301.9		40117.7
879.83		40325.3		40117.3
879.78		40159.6		40117
879.73		40298.1		40116.7
879.68		40403		40116.4
879.63		40809		40116
879.58		40594.6		40115.7
879.53		40631.8		40115.4
879.48		40345		40115.1
879.43		40920.3		40114.8
879.38		40559.8		40114.5
879.33		40140.1		40114.3
879.28		40400.7		40114
879.23		40392.3		40113.8
879.18		40530.5		40113.5
879.13		40581.8		40113.2
879.08		40190.1		40112.9
879.03		39937.4		40112.6
878.98		40397.9		40112.4
878.93		39874.7		40112.1
878.88		39819.6		40111.8
878.83		40202.5		40111.6
878.78		40375.2		40111.3
878.73		40540.2		40111
878.68		40565.7		40110.8
878.63		40478.4		40110.5
878.58		40565.1		40110.2
878.53		40605.7		40109.9
878.48		40647.5		40109.7
878.43		40252.9		40109.4
878.38		40430.5		40109.1
878.33		40580.9		40108.7
878.28		40473.6		40108.4
878.23		40455.7		40108
878.18		40685.6		40107.6
878.13		40272.7		40107.2
878.08		40366.7		40106.9
878.03		40153.1		40106.5
877.98		40713		40106.1
877.93		40465.5		40105.7
877.88		40591.4		40105.4
877.83		40877.9		40105
877.78		40346.4		40104.6
877.73		40463.8		40104.2
877.68		40330.1		40103.9
877.63		40164.6		40103.5
877.58		40717.4		40103.1
877.53		40602.5		40102.6
877.48		40411.5		40102.2
877.43		40237.2		40101.8
877.38		40731.8		40101.3
877.33		41061.1		40100.9
877.28		40324.3		40100.5
877.23		40360.1		40100
877.18		40807.4		40099.6
877.13		40860.6		40099.2
877.08		40568.1		40098.7
877.03		40521.1		40098.2
876.98		40605.8		40097.8
876.93		40680.8		40097.3
876.88		40453.8		40096.8
876.83		40396		40096.3
876.78		40238.5		40095.8
876.73		40696.4		40095.4
876.68		40985.9		40094.9
876.63		40676.7		40094.4
876.58		40607.1		40093.9
876.53		40594.9		40093.4
876.48		40653.1		40092.9
876.43		40454.4		40092.4
876.38		40419		40091.8
876.33		40759.9		40091.3
876.28		40492.3		40090.7
876.23		40840.2		40090.1
876.18		40600.4		40089.5
876.13		40505.5		40089
876.08		41037.6		40088.4
876.03		40847.1		40087.9
875.98		41129.2		40087.3
875.93		40400.5		40086.7
875.88		41129.8		40086.1
875.83		41157.2		40085.6
875.78		40742.7		40085
875.73		40236.2		40084.3
875.68		40257.1		40083.7
875.63		40541.6		40083.1
875.58		40943.3		40082.5
875.53		40863.7		40081.9
875.48		40384.1		40081.2
875.43		40602.2		40080.6
875.38		40950.4		40080
875.33		40754.6		40079.3
875.28		40904.7		40078.7
875.23		40914.7		40078.2
875.18		40586.2		40077.6
875.13		40574.7		40077
875.08		40729.8		40076.4
875.03		40977.3		40075.8
874.98		41140.7		40075.2
874.93		40648.6		40074.6
874.88		40815.7		40074
874.83		40291		40073.4
874.78		40364.6		40072.8
874.73		40456.1		40072.1
874.68		40757.9		40071.4
874.63		40610.8		40070.7
874.58		41084.3		40070
874.53		40466.3		40069.3
874.48		40643.6		40068.6
874.43		41166		40067.9
874.38		40690.6		40067.2
874.33		41080.4		40066.4
874.28		41341.1		40065.7
874.23		41384.8		40064.9
874.18		40949.4		40064.1
874.13		41034.6		40063.2
874.08		40713.5		40062.4
874.03		41308		40061.5
873.98		40747.9		40060.7
873.93		41071.6		40059.8
873.88		40856		40058.9
873.83		41452.8		40058
873.78		40889.9		40057.1
873.73		41079.7		40056.3
873.68		41266.6		40055.4
873.63		40580.9		40054.5
873.58		40892.8		40053.6
873.53		41098.4		40052.8
873.48		41109.9		40051.9
873.43		41020.4		40051
873.38		40609		40050
873.33		40722.1		40049.1
873.28		40992.2		40048.2
873.23		41297.3		40047.3
873.18		41206.3		40046.3
873.13		41098.6		40045.4
873.08		41109.2		40044.5
873.03		41151		40043.6
872.98		41375.7		40042.7
872.93		41003.2		40041.7
872.88		41100.6		40040.7
872.83		41563		40039.7
872.78		41128.7		40038.7
872.73		40766.7		40037.7
872.68		40747.4		40036.6
872.63		40799.2		40035.6
872.58		41035.2		40034.6
872.53		41515.2		40033.5
872.48		41416.7		40032.5
872.43		41268		40031.4
872.38		41526.9		40030.3
872.33		41170.5		40029.3
872.28		41386.5		40028.2
872.23		41135.5		40027.1
872.18		41252.6		40026
872.13		41110		40024.9
872.08		41265.6		40023.7
872.03		41227.4		40022.5
871.98		41156.7		40021.4
871.93		41333.4		40020.2
871.88		41467.4		40019
871.83		41308.9		40017.9
871.78		41378.9		40016.7
871.73		41462		40015.5
871.68		41664.7		40014.3
871.63		41140.7		40013.1
871.58		41255.2		40011.9
871.53		41246.4		40010.7
871.48		41234.1		40009.6
871.43		41282.7		40008.4
871.38		41492.9		40007.2
871.33		41661.7		40006.1
871.28		41378.4		40004.9
871.23		41221.7		40003.7
871.18		41383.4		40002.6
871.13		41057.5		40001.4
871.08		40919.5		40000.3
871.03		40839.9		39999.2
870.98		41047		39998.1
870.93		41257.8		39996.9
870.88		41282.8		39995.8
870.83		41385.4		39994.6
870.78		41164.9		39993.4
870.73		41651		39992.2
870.68		40825.2		39991
870.63		40930.6		39989.8
870.58		41556.9		39988.5
870.53		41339		39987.2
870.48		41437.9		39985.9
870.43		41548		39984.5
870.38		41261.3		39983.1
870.33		41897.1		39981.7
870.28		41957.3		39980.2
870.23		41876.1		39978.7
870.18		41928.7		39977.2
870.13		41682.2		39975.6
870.08		41663.9		39974
870.03		41925.2		39972.3
869.98		41750.9		39970.6
869.93		41987.8		39968.8
869.88		42108.3		39967
869.83		41729.6		39965.1
869.78		42055.1		39963.2
869.73		42147.6		39961.2
869.68		42556.8		39959.2
869.63		41900.8		39957.3
869.58		42119.2		39955.2
869.53		42807.2		39953.2
869.48		42809.7		39951.1
869.43		42658.2		39949.1
869.38		42412.1		39947
869.33		42770.7		39944.8
869.28		42204.9		39942.7
869.23		42210		39940.6
869.18		42383.3		39938.5
869.13		42646.4		39936.3
869.08		42074.9		39934.2
869.03		42023.1		39932.1
868.98		42402.7		39929.9
868.93		42206.1		39927.9
868.88		42053.8		39925.8
868.83		42538.9		39923.8
868.78		41841		39921.9
868.73		42108.7		39919.9
868.68		42450.3		39918
868.63		41746.9		39916.1
868.58		42353.7		39914.3
868.53		41634.4		39912.5
868.48		41720.8		39910.7
868.43		41961.7		39909
868.38		41584.6		39907.4
868.33		41751		39905.9
868.28		41841.8		39904.3
868.23		41623.8		39902.9
868.18		41285.2		39901.5
868.13		41623.2		39900.2
868.08		41417.9		39899
868.03		41003.6		39897.8
867.98		40630.1		39896.7
867.93		40731.1		39895.6
867.88		40593.2		39894.6
867.83		40796.3		39893.6
867.78		40755.4		39892.7
867.73		40491.3		39891.8
867.68		40445.7		39891
867.63		40564.2		39890.2
867.58		40732.5		39889.5
867.53		40288.3		39888.8
867.48		40612.9		39888.1
867.43		40862.5		39887.5
867.38		40348.1		39886.9
867.33		40442.2		39886.3
867.28		40566.9		39885.7
867.23		40810.1		39885.1
867.18		40426.6		39884.6
867.13		40660.4		39884.1
867.08		40214.3		39883.5
867.03		40481.7		39883
866.98		40319.3		39882.5
866.93		40494.4		39882
866.88		40301.6		39881.4
866.83		40188.5		39880.9
866.78		40352		39880.4
866.73		40160.8		39879.9
866.68		40244.9		39879.4
866.63		40450.7		39878.9
866.58		40489.3		39878.5
866.53		40239.9		39878
866.48		40530		39877.5
866.43		40600.6		39877.1
866.38		40748.7		39876.6
866.33		40252.6		39876.1
866.28		40171		39875.7
866.23		40333.2		39875.2
866.18		40211.2		39874.7
866.13		40297.9		39874.2
866.08		40667.1		39873.7
866.03		40540.2		39873.3
865.98		40158.7		39872.8
865.93		40076.6		39872.3
865.88		40526.1		39871.8
865.83		40508		39871.4
865.78		40358.8		39870.9
865.73		40312.8		39870.5
865.68		40421.5		39870.1
865.63		40393.5		39869.6
865.58		39801.9		39869.2
865.53		40551.9		39868.7
865.48		40705		39868.3
865.43		40311.5		39867.9
865.38		40046.2		39867.4
865.33		40417.4		39867
865.28		40035.6		39866.6
865.23		40276.2		39866.1
865.18		40095.5		39865.7
865.13		40626.1		39865.3
865.08		40309.7		39864.8
865.03		40396.2		39864.5
864.98		40230.2		39864.1
864.93		40219.3		39863.7
864.88		40206.9		39863.3
864.83		40232.4		39862.9
864.78		40803.6		39862.5
864.73		40430.6		39862.1
864.68		40249.8		39861.7
864.63		40158.8		39861.3
864.58		39594.8		39860.9
864.53		40019.4		39860.4
864.48		40335.1		39860
864.43		39966.4		39859.6
864.38		40376.1		39859.1
864.33		40794.1		39858.6
864.28		40723.7		39858.2
864.23		40142.2		39857.7
864.18		40318.6		39857.2
864.13		40306		39856.7
864.08		40440.9		39856.3
864.03		40636.9		39855.8
863.98		40529.4		39855.2
863.93		40528.4		39854.7
863.88		40507.6		39854.2
863.83		40584.6		39853.7
863.78		40336.6		39853.1
863.73		40209.3		39852.6
863.68		40722		39852.1
863.63		40441.5		39851.6
863.58		40411.7		39851
863.53		40129.7		39850.4
863.48		40195.8		39849.9
863.43		40294.2		39849.3
863.38		40332.6		39848.8
863.33		40381.9		39848.3
863.28		40353		39847.7
863.23		40481.4		39847.2
863.18		40664.3		39846.7
863.13		40633		39846.1
863.08		40651.3		39845.6
863.03		40370.2		39845.1
862.98		40106		39844.6
862.93		40300.8		39844
862.88		40767.7		39843.5
862.83		40229.9		39842.9
862.78		40654.6		39842.3
862.73		40440.6		39841.7
862.68		40073.1		39841.1
862.63		40046.5		39840.6
862.58		40839		39840
862.53		40607.8		39839.5
862.48		40810.4		39838.9
862.43		40260.7		39838.4
862.38		40604.2		39837.8
862.33		40187.2		39837.2
862.28		40681		39836.6
862.23		40382.9		39836
862.18		40049.1		39835.4
862.13		40319		39834.8
862.08		40761.1		39834.2
862.03		40637.2		39833.6
861.98		40380.3		39832.9
861.93		40634.3		39832.3
861.88		40575.9		39831.6
861.83		40613.3		39831
861.78		40310.2		39830.3
861.73		40442.2		39829.7
861.68		40423		39829
861.63		40760.5		39828.4
861.58		40603.9		39827.7
861.53		40934.1		39826.9
861.48		40839.5		39826.2
861.43		40618.3		39825.5
861.38		40537.1		39824.7
861.33		40136.5		39824
861.28		40437.5		39823.3
861.23		40874.8		39822.5
861.18		40914.5		39821.8
861.13		40580.7		39821
861.08		40671.8		39820.3
861.03		41037.9		39819.5
860.98		40360		39818.7
860.93		40899.4		39818
860.88		40548.5		39817.2
860.83		40540.7		39816.5
860.78		40445.2		39815.8
860.73		40533.4		39815
860.68		40947.2		39814.1
860.63		40568.1		39813.3
860.58		40747.3		39812.5
860.53		40712.1		39811.7
860.48		40338		39810.9
860.43		40372.5		39810.1
860.38		40478.6		39809.3
860.33		40951.7		39808.5
860.28		41138.2		39807.7
860.23		41218.2		39806.9
860.18		40886.2		39806.1
860.13		40711.6		39805.2
860.08		40400.8		39804.3
860.03		40642.6		39803.5
859.98		40788.2		39802.6
859.93		40488.3		39801.7
859.88		40451.5		39800.8
859.83		40763.7		39799.9
859.78		40987		39799
859.73		41129.4		39798.1
859.68		40857		39797.2
859.63		40894.6		39796.4
859.58		40608.4		39795.5
859.53		41071.6		39794.6
859.48		40937.9		39793.7
859.43		40546.9		39792.8
859.38		40838.1		39791.9
859.33		40687.7		39790.9
859.28		40271.2		39790
859.23		40537.3		39789
859.18		41095.8		39788
859.13		40890.5		39787
859.08		41016.9		39786
859.03		40855.9		39785
858.98		40931.2		39784
858.93		41187		39783
858.88		40998.5		39782
858.83		40502.7		39780.9
858.78		41111		39779.8
858.73		41579.3		39778.8
858.68		41194.7		39777.7
858.63		40729.1		39776.5
858.58		40732.5		39775.3
858.53		41269.2		39774.2
858.48		41099.8		39773
858.43		41135.2		39771.8
858.38		41228.4		39770.6
858.33		40741.7		39769.4
858.28		41187.4		39768.2
858.23		41017.5		39767
858.18		41535.7		39765.8
858.13		41419.5		39764.5
858.08		40991		39763.3
858.03		40839.3		39762
857.98		41265.9		39760.7
857.93		41126.3		39759.4
857.88		41251		39758.1
857.83		41046.4		39756.8
857.78		41411.3		39755.5
857.73		41265.5		39754.1
857.68		41283.3		39752.8
857.63		41529.9		39751.4
857.58		41361.5		39750.1
857.53		41079.2		39748.8
857.48		41452.9		39747.4
857.43		41146.7		39746
857.38		41200.3		39744.7
857.33		41453.3		39743.3
857.28		41355.2		39741.9
857.23		41128.5		39740.4
857.18		41176.4		39739
857.13		41224		39737.5
857.08		41394.9		39736
857.03		41337.8		39734.5
856.98		41329.3		39733
856.93		41067.1		39731.4
856.88		41547.1		39729.9
856.83		41690.3		39728.3
856.78		41508.3		39726.7
856.73		41881.2		39725.1
856.68		41605.1		39723.5
856.63		41879.9		39721.9
856.58		41820.9		39720.2
856.53		42119.3		39718.5
856.48		41352.1		39716.8
856.43		41579.9		39715.1
856.38		41511.7		39713.3
856.33		41613.8		39711.5
856.28		41567.1		39709.8
856.23		41986.5		39708
856.18		41604.4		39706.2
856.13		41603.9		39704.4
856.08		41820.2		39702.5
856.03		41942.1		39700.7
855.98		41633.9		39698.9
855.93		41705		39697.2
855.88		41757.4		39695.4
855.83		41729.9		39693.6
855.78		41546.2		39691.8
855.73		41783.8		39690
855.68		42329.5		39688.2
855.63		41717.9		39686.4
855.58		41424.4		39684.6
855.53		41700		39682.9
855.48		41589.5		39681.1
855.43		41573		39679.3
855.38		41674		39677.5
855.33		41619.3		39675.7
855.28		41688.4		39673.9
855.23		41087.8		39672.2
855.18		41554.1		39670.4
855.13		41886.9		39668.6
855.08		41674		39666.9
855.03		41800.8		39665.2
854.98		41727.7		39663.5
854.93		41784.4		39661.8
854.88		41456.7		39660.1
854.83		41664.5		39658.4
854.78		41699.9		39656.6
854.73		41351.5		39654.9
854.68		41757.5		39653.3
854.63		41434		39651.5
854.58		41351.1		39649.8
854.53		41542.9		39648.1
854.48		40892.3		39646.4
854.43		41788.9		39644.7
854.38		41527.2		39643
854.33		41663.5		39641.3
854.28		41438.5		39639.6
854.23		41466.4		39637.8
854.18		41512.6		39636.1
854.13		42237.3		39634.3
854.08		41213.6		39632.5
854.03		41300.2		39630.7
853.98		41846.5		39628.9
853.93		41835.9		39627
853.88		41669.8		39625.1
853.83		41957.9		39623.1
853.78		41996.4		39621
853.73		41730		39619
853.68		41926.7		39616.9
853.63		42028.4		39614.7
853.58		42182.2		39612.5
853.53		42067.2		39610.3
853.48		42207.5		39608
853.43		42426.3		39605.6
853.38		42791.2		39603.2
853.33		42266.1		39600.7
853.28		42617.8		39598.1
853.23		42895.5		39595.5
853.18		42577.5		39592.8
853.13		42495.2		39590
853.08		42537.1		39587.1
853.03		42894.3		39584.1
852.98		43000.9		39581
852.93		43130.9		39577.8
852.88		42930.2		39574.4
852.83		43478.4		39571
852.78		43677.7		39567.4
852.73		43630.1		39563.7
852.68		44146.8		39559.8
852.63		44367.4		39555.8
852.58		44493		39551.7
852.53		44498.9		39547.4
852.48		44760.8		39542.9
852.43		45092.6		39538.3
852.38		45390		39533.5
852.33		45059.4		39528.5
852.28		45407.6		39523.4
852.23		46076.3		39518.3
852.18		46136.6		39513
852.13		46080.3		39507.6
852.08		46228.7		39502.2
852.03		46597.4		39496.8
851.98		46872.7		39491.3
851.93		46658		39485.8
851.88		46632.4		39480.4
851.83		46214.6		39475
851.78		45567.1		39469.6
851.73		45626.5		39464.4
851.68		45543.6		39459.3
851.63		45458.8		39454.3
851.58		45278.2		39449.5
851.53		44633.3		39444.9
851.48		44560		39440.5
851.43		44801.5		39436.3
851.38		43452.1		39432.3
851.33		42790.4		39428.6
851.28		43067.3		39425.1
851.23		42584.6		39421.9
851.18		42358.8		39418.9
851.13		42296.6		39416.2
851.08		41569.7		39413.7
851.03		41639.6		39411.4
850.98		41389.4		39409.3
850.93		40552.9		39407.4
850.88		40640.5		39405.7
850.83		40668.4		39404.2
850.78		40014.3		39402.9
850.73		40171.6		39401.6
850.68		39932.7		39400.6
850.63		40204		39399.6
850.58		40086.2		39398.7
850.53		39995.4		39398
850.48		40057.9		39397.4
850.43		39919.2		39396.8
850.38		39814.4		39396.3
850.33		39914.4		39395.9
850.28		39719.5		39395.5
850.23		39513.2		39395.1
850.18		39894.9		39394.8
850.13		39752.9		39394.5
850.08		39540.2		39394.2
850.03		39519.9		39393.9
849.98		39499.8		39393.7
849.93		39610.4		39393.6
849.88		39601.9		39393.4
849.83		39298.9		39393.3
849.78		39716.2		39393.2
849.73		39439.9		39393.1
849.68		39594.8		39393
849.63		39203.7		39392.9
849.58		39501.3		39392.8
849.53		39301.4		39392.8
849.48		39122.9		39392.7
849.43		38942.9		39392.7
849.38		39464.5		39392.7
849.33		39631.8		39392.7
849.28		39622.3		39392.6
849.23		39828.6		39392.1
849.18		39551.4		39391.4
849.13		39106.9		39390.3
849.08		39370.2		39389.5
849.03		39314.5		39388.3
848.98		39261.2		39387.5
848.93		39523.8		39386.5
848.88		39425.4		39384.6
848.83		39023.2		39382
848.78		39615.1		39379.1
848.73		39783.7		39376.1
848.68		39724.8		39373.7
848.63		39388.8		39372.2
848.58		39407.7		39371.6
848.53		39231		39371.2
848.48		39377.5		39368.3
848.43		39685.4		39368.3
848.38		39399.9		39367.4
848.33		39568.8		39365.3
848.28		39669.6		39363.7
848.23		39174.7		39361.5
848.18		39209.3		39359.3
848.13		38936.2		39358.3
848.08		38962.3		39358
848.03		39112.1		39357.6
847.98		39253.7		39357
847.93		39586.9		39356.2
847.88		39997.6		39355.2
847.83		39202.5		39354.2
847.78		39254.3		39353.9
847.73		39515.2		39353.9
847.68		39295.8		39353.9
847.63		39432.8		39353.6
847.58		39370.4		39353.3
847.53		39506.1		39352.7
847.48		39305.4		39351.8
847.43		39444		39350.9
847.38		39692.7		39350
847.33		39057.3		39349.2
847.28		39453.3		39348.7
847.23		39762.6		39348.4
847.18		39621.6		39348.2
847.13		39309.7		39348.2
847.08		39674.8		39348.1
847.03		39550		39348.1
846.98		39287.1		39348.1
846.93		39076.6		39348
846.88		39423.5		39347.8
846.83		39291.4		39347.6
846.78		38683.1		39347.4
846.73		38860.7		39346.9
846.68		39245.2		39346.6
846.63		39488.6		39346.5
846.58		39209.9		39346.4
846.53		39455.2		39346.2
846.48		39546.2		39346.1
846.43		39692.1		39349.2
846.38		39390.7		39354.5
846.33		39696.7		39359.8
846.28		39561.3		39365.2
846.23		39197.1		39382.9
846.18		39351		39400.6
846.13		39505.5		39418.3
846.08		39585		39436
846.03		39374.6		39453.6
845.98		39479.2		39471.3
845.93		39561.8		0
845.88		39322.2		0
845.83		39307.7		0
845.78		39434.2		0
845.73		39431.2		0
845.68		39782.3		0
845.63		39330.1		0
845.58		39485.4		0
845.53		39355.2		0
845.48		39508.7		0
845.43		39572.9		0
845.38		39452.3		0
845.33		39597		0
845.28		39513.4		0
845.23		39616.2		0
845.18		39433.6		0
845.13		39185		0
845.08		39410.9		0
845.03		39505.3		0
844.98		39848.9		0
844.93		39588.1		0
844.88		39137.3		0
844.83		39256.8		0
844.78		39324.7		0
844.73		39470.9		0
844.68		39659.1		0
844.63		39545.6		0
844.58		39708.4		0
844.53		39504		0
844.48		39086.4		0
844.43		39628		0
844.38		39171.3		0
844.33		39259		0
844.28		39565.9		0
844.23		39755		0
844.18		39072.7		0
844.13		39708.4		0
844.08		39580.1		0

## Sheet: Co2p Scan
﻿
Axis	Energy	Elements=	821
C:\Service\2020\XPS020_64_1\Experiment\X-Ray007 200um - FG ON\C2_3pt\Group_etch\Co2p Scan.VGD
Binding Energy (E)				Backgnd.
eV		Counts / s		Counts / s
812.08		40169.4		0
812.03		39981.4		0
811.98		39992.5		0
811.93		40122.1		0
811.88		40505.7		0
811.83		40576		0
811.78		40383.7		0
811.73		40078.6		0
811.68		39908.5		0
811.63		39977		0
811.58		40104.2		0
811.53		40182.8		0
811.48		40548.5		0
811.43		40447.9		0
811.38		40554.6		0
811.33		40338.5		0
811.28		40585.3		0
811.23		40271.4		0
811.18		40558.7		0
811.13		40421.2		0
811.08		40346.4		0
811.03		40429.7		0
810.98		40395		0
810.93		40084.9		0
810.88		40264.6		0
810.83		40153.2		0
810.78		40105.6		0
810.73		40233.3		0
810.68		40430.8		0
810.63		40460.1		0
810.58		40076.7		0
810.53		40111.7		0
810.48		40841.3		0
810.43		40381		0
810.38		40199		0
810.33		39902.5		0
810.28		40107.8		0
810.23		40421.8		0
810.18		39756.6		0
810.13		40160.4		0
810.08		40077.6		0
810.03		40296.1		0
809.98		40187.1		40183.6
809.93		40093.9		40150.8
809.88		39829.2		40150.5
809.83		39663		40144.2
809.78		40257		40135.3
809.73		40307.3		40130.5
809.68		40151.7		40124.7
809.63		39876.2		40124.6
809.58		40276.2		40124.3
809.53		40441.7		40123.8
809.48		40628.4		40123.1
809.43		40097.9		40122.4
809.38		40353.8		40121.8
809.33		40181.5		40121.1
809.28		39868.9		40119.9
809.23		40126.6		40118.6
809.18		39778.8		40117.4
809.13		40492.6		40116.5
809.08		40272.1		40115.9
809.03		40247		40115.2
808.98		40273.8		40114.7
808.93		40029.1		40114.3
808.88		40227.4		40114
808.83		40355.6		40113.6
808.78		39809.8		40113.4
808.73		40116.4		40113.8
808.68		39888.3		40114.2
808.63		39794		40114.6
808.58		39981.4		40115.1
808.53		40101.1		40115.5
808.48		40186		40115.9
808.43		40546.7		40116.3
808.38		40225.5		40116.7
808.33		40129.3		40117.1
808.28		39931.7		40117.5
808.23		40485.9		40117.9
808.18		40259.7		40118.3
808.13		40368.5		40118.7
808.08		40249.7		40119.1
808.03		40238		40119.6
807.98		40309.3		40120
807.93		40309.2		40120.4
807.88		40430.8		40120.8
807.83		40238.8		40121.2
807.78		39934.6		40121.6
807.73		40473.4		40122
807.68		40426		40122.4
807.63		40186.5		40122.8
807.58		39978.4		40123.2
807.53		40308.8		40123.6
807.48		40071.8		40124.1
807.43		40520.8		40124.5
807.38		40220.5		40124.9
807.33		39925.2		40125.3
807.28		40659		40125.7
807.23		40173.1		40126.1
807.18		40318.4		40126.5
807.13		40625.3		40126.9
807.08		40336.7		40127.3
807.03		40164.9		40127.7
806.98		40310.2		40128.1
806.93		40223.3		40128.6
806.88		40524.3		40129
806.83		40245		40129.4
806.78		39854.9		40129.8
806.73		40282.3		40130.2
806.68		40588		40130.6
806.63		40249.5		40131
806.58		40214.7		40131.4
806.53		40604.6		40131.8
806.48		40445.1		40132.2
806.43		40469.6		40132.6
806.38		40535.4		40133.1
806.33		40277.6		40133.5
806.28		40368.6		40133.9
806.23		40536.6		40134.3
806.18		40623.7		40134.7
806.13		40226.8		40135.1
806.08		40168.5		40135.5
806.03		40446.9		40135.9
805.98		40459.1		40136.3
805.93		39946.3		40136.7
805.88		39919.5		40137.1
805.83		40264		40137.6
805.78		40330.5		40138
805.73		40694.8		40138.4
805.68		40609.2		40138.8
805.63		40800		40139.2
805.58		40838.6		40139.6
805.53		40756.5		40140
805.48		40656.6		40140.4
805.43		40028.8		40140.8
805.38		40616.3		40141.2
805.33		40397.1		40141.6
805.28		40654.8		40142
805.23		40445.2		40142.5
805.18		40403		40142.9
805.13		40585.7		40143.3
805.08		40779		40143.7
805.03		40138.4		40144.1
804.98		40439.5		40144.5
804.93		40699.3		40144.9
804.88		40606.2		40145.3
804.83		40114		40145.7
804.78		40377.4		40146.1
804.73		40235.7		40146.5
804.68		40407.2		40147
804.63		40675.2		40147.4
804.58		40135.3		40147.8
804.53		40171.2		40148.2
804.48		40418.2		40148.6
804.43		41091.6		40149
804.38		40820.3		40149.4
804.33		40783.6		40149.8
804.28		40647		40150.2
804.23		40451		40150.6
804.18		40592.1		40151
804.13		40627.1		40151.5
804.08		40827.2		40151.9
804.03		40619.9		40152.3
803.98		40477.9		40152.7
803.93		40185.8		40153.1
803.88		40392.5		40153.5
803.83		40584		40153.9
803.78		40609.5		40154.3
803.73		40416.4		40154.7
803.68		40902.3		40155.1
803.63		40466.9		40155.5
803.58		40801.9		40156
803.53		40685.1		40156.4
803.48		40415.8		40156.8
803.43		40439.1		40157.2
803.38		40662.7		40157.6
803.33		40614.6		40158
803.28		40525.9		40158.4
803.23		40564.4		40158.8
803.18		40625		40159.2
803.13		40906.3		40159.6
803.08		40425.5		40160
803.03		41012.2		40160.5
802.98		40945.4		40160.9
802.93		41010		40161.3
802.88		40935.2		40161.7
802.83		41200.5		40162.1
802.78		40553.5		40162.5
802.73		40450.1		40162.9
802.68		40459.1		40163.3
802.63		40689.7		40163.7
802.58		40568		40164.1
802.53		41023.5		40164.5
802.48		40579.1		40165
802.43		40915.2		40165.4
802.38		40588.8		40165.8
802.33		40633.8		40166.2
802.28		41307.2		40166.6
802.23		41214.1		40167
802.18		41010.7		40167.4
802.13		40680.6		40167.8
802.08		40738.9		40168.2
802.03		40510.4		40168.6
801.98		40616.5		40169
801.93		41036.4		40169.4
801.88		41242.2		40169.9
801.83		40979.6		40170.3
801.78		40631.9		40170.7
801.73		40892.3		40171.1
801.68		40443.5		40171.5
801.63		40774.2		40171.9
801.58		41047		40172.3
801.53		40846.8		40172.7
801.48		40895.7		40173.1
801.43		40613.7		40173.5
801.38		40388.4		40173.9
801.33		40722.4		40174.4
801.28		41205.7		40174.8
801.23		40472.8		40175.2
801.18		40393.2		40175.6
801.13		40856.9		40176
801.08		40749.4		40176.4
801.03		40754.2		40176.8
800.98		40622.6		40177.2
800.93		40573.4		40177.6
800.88		40820.6		40178
800.83		41064.2		40178.4
800.78		41134.3		40178.9
800.73		40608.5		40179.3
800.68		40377.8		40179.7
800.63		40614.7		40180.1
800.58		41104.4		40180.5
800.53		40769.2		40180.9
800.48		40658.6		40181.3
800.43		41270.5		40181.7
800.38		40572.5		40182.1
800.33		40578.4		40182.5
800.28		40503.5		40182.9
800.23		40333.5		40183.4
800.18		40673.1		40183.8
800.13		40917.7		40184.2
800.08		40705.1		40184.6
800.03		41064		40185
799.98		40886.9		40185.4
799.93		40709.6		40185.8
799.88		40821.3		40186.2
799.83		40996		40186.6
799.78		40986.6		40187
799.73		40596		40187.4
799.68		40933.3		40187.9
799.63		40852.2		40188.3
799.58		40393.6		40188.7
799.53		40559.6		40189.1
799.48		41183.4		40189.5
799.43		41058.5		40189.9
799.38		40961.5		40190.3
799.33		40770.5		40190.7
799.28		40437.6		40191.1
799.23		40861.7		40191.5
799.18		40510.3		40191.9
799.13		40678		40192.4
799.08		40566.7		40192.8
799.03		40838.5		40193.2
798.98		40890.8		40193.6
798.93		40776		40194
798.88		40691.4		40194.4
798.83		40643		40194.8
798.78		40931.9		40195.2
798.73		40783.2		40195.6
798.68		40791.9		40196
798.63		40828		40196.4
798.58		40735.9		40196.8
798.53		41130.8		40197.3
798.48		41005.2		40197.7
798.43		41148.7		40198.1
798.38		40867.1		40198.5
798.33		40770.6		40198.9
798.28		41513.2		40199.3
798.23		40632.2		40199.7
798.18		40814.6		40200.1
798.13		40802.3		40200.5
798.08		41005.9		40200.9
798.03		41145.8		40201.3
797.98		41020.9		40201.8
797.93		41272.8		40202.2
797.88		41062.6		40202.6
797.83		41098.1		40203
797.78		41000.5		40203.4
797.73		41278.7		40203.8
797.68		41032		40204.2
797.63		40823.1		40204.6
797.58		40911.2		40205
797.53		41004.4		40205.4
797.48		41165.5		40205.8
797.43		41376.3		40206.3
797.38		41424.5		40206.7
797.33		40995.3		40207.1
797.28		41441.6		40207.5
797.23		41468.1		40207.9
797.18		41363.3		40208.3
797.13		41639.4		40208.7
797.08		41241.1		40209.1
797.03		41124.4		40209.5
796.98		41231.5		40209.9
796.93		40996.8		40210.3
796.88		41308.6		40210.8
796.83		41234.7		40211.2
796.78		41244.7		40211.6
796.73		41237.4		40212
796.68		41258.4		40212.4
796.63		41227.3		40212.8
796.58		41787.3		40213.2
796.53		41287.1		40213.6
796.48		41181.7		40214
796.43		41190.3		40214.4
796.38		41032.3		40214.8
796.33		41446.8		40215.3
796.28		41497.4		40215.7
796.23		41141.5		40216.1
796.18		41025		40216.5
796.13		41042.8		40216.9
796.08		41030.6		40217.3
796.03		41068.6		40217.7
795.98		41151.7		40218.1
795.93		40979.2		40218.5
795.88		41439.4		40218.9
795.83		41422.8		40219.3
795.78		41616.3		40219.8
795.73		41488.7		40220.2
795.68		41154.2		40220.6
795.63		41079.5		40221
795.58		41097.7		40221.4
795.53		41364.7		40221.8
795.48		41307.4		40222.2
795.43		41454.6		40222.6
795.38		41466.5		40223
795.33		41138		40223.4
795.28		41534.8		40223.8
795.23		41392.4		40224.2
795.18		41722.6		40224.7
795.13		41409.5		40225.1
795.08		41617.8		40225.5
795.03		41548.8		40225.9
794.98		41612.1		40226.3
794.93		41349.4		40226.7
794.88		41364.8		40227.1
794.83		41798.6		40227.5
794.78		41455.3		40227.9
794.73		41317.3		40228.3
794.68		41409.7		40228.7
794.63		41178.1		40229.2
794.58		41433.6		40229.6
794.53		41327		40230
794.48		41041.9		40230.4
794.43		41789.9		40230.8
794.38		41712.2		40231.2
794.33		41920.1		40231.6
794.28		41033.7		40232
794.23		41547.5		40232.4
794.18		41291.2		40232.8
794.13		41470		40233.2
794.08		41895.9		40233.7
794.03		41691		40234.1
793.98		41658.2		40234.5
793.93		41623.9		40234.9
793.88		41551.4		40235.3
793.83		41287.4		40235.7
793.78		41299.7		40236.1
793.73		41683.5		40236.5
793.68		42296.5		40236.9
793.63		42111.7		40237.3
793.58		41816.3		40237.7
793.53		41429.7		40238.2
793.48		41573.2		40238.6
793.43		41583		40239
793.38		41446.2		40239.4
793.33		42016.3		40239.8
793.28		41981.1		40240.2
793.23		41553.1		40240.6
793.18		41678.3		40241
793.13		41646.5		40241.4
793.08		41814.6		40241.8
793.03		41782.8		40242.2
792.98		41707		40242.7
792.93		41647.1		40243.1
792.88		42003.8		40243.5
792.83		41374.4		40243.9
792.78		41609.6		40244.3
792.73		41644.4		40244.7
792.68		41918.2		40245.1
792.63		41818.3		40245.5
792.58		41793.6		40245.9
792.53		41705.5		40246.3
792.48		41855.5		40246.7
792.43		41900.9		40247.2
792.38		42074.1		40247.6
792.33		41433.6		40248
792.28		41672.8		40248.4
792.23		41472.8		40248.8
792.18		41383		40249.2
792.13		41467.6		40249.6
792.08		41622.4		40250
792.03		41657.2		40250.4
791.98		41727.3		40250.8
791.93		41510.7		40251.2
791.88		41520		40251.6
791.83		41524.3		40252.1
791.78		41335.9		40252.5
791.73		41052.4		40252.9
791.68		41693.2		40253.3
791.63		41146.6		40253.7
791.58		41439.7		40254.1
791.53		41548.5		40254.5
791.48		41090.6		40254.9
791.43		41089.4		40255.3
791.38		40548.9		40255.7
791.33		41055		40256.1
791.28		40537.1		40256.6
791.23		40748.2		40257
791.18		40775.3		40257.4
791.13		41167.3		40257.8
791.08		40974.3		40258.2
791.03		41033.5		40258.6
790.98		40878.5		40259
790.93		40732.8		40259.4
790.88		40796.5		40259.8
790.83		41443.1		40260.2
790.78		40548.1		40260.6
790.73		40645.9		40261.1
790.68		41148.8		40261.5
790.63		40798.3		40261.9
790.58		40282.4		40262.3
790.53		40451.6		40262.7
790.48		40589.1		40263.1
790.43		40668.7		40263.5
790.38		40693.1		40263.9
790.33		41246		40264.3
790.28		40933.8		40264.7
790.23		41002.5		40265.1
790.18		41011.3		40265.6
790.13		40700.6		40266
790.08		40961		40266.4
790.03		41203.5		40266.8
789.98		40692.3		40267.2
789.93		40607.1		40267.6
789.88		40756.5		40268
789.83		40785.5		40268.4
789.78		40699.5		40268.8
789.73		41075.6		40269.2
789.68		40383.9		40269.6
789.63		40831.5		40270.1
789.58		40998.6		40270.5
789.53		40668.8		40270.9
789.48		41298.2		40271.3
789.43		40824.6		40271.7
789.38		40928.9		40272.1
789.33		40901.1		40272.5
789.28		41224.8		40272.9
789.23		41027.5		40273.3
789.18		40808.8		40273.7
789.13		40868.3		40274.1
789.08		40914.2		40274.5
789.03		41040.6		40275
788.98		40827.9		40275.4
788.93		40692.3		40275.8
788.88		41166.9		40276.2
788.83		41350.4		40276.6
788.78		40748.7		40277
788.73		41040.7		40277.4
788.68		41073.6		40277.8
788.63		41338.4		40278.2
788.58		41348.3		40278.6
788.53		41354.7		40279
788.48		40838.9		40279.5
788.43		41101.2		40279.9
788.38		40928.2		40280.3
788.33		41211.1		40280.7
788.28		41155		40281.1
788.23		41404.7		40281.5
788.18		41439.9		40281.9
788.13		41010.4		40282.3
788.08		41207.2		40282.7
788.03		41285.2		40283.1
787.98		41261.1		40283.5
787.93		41518.9		40284
787.88		41225.8		40284.4
787.83		41143.6		40284.8
787.78		41239.7		40285.2
787.73		41343.9		40285.6
787.68		41176.5		40286
787.63		41180.9		40286.4
787.58		41292.9		40286.8
787.53		41179.6		40287.2
787.48		41004.6		40287.6
787.43		41476		40288
787.38		41398.6		40288.5
787.33		41398.7		40288.9
787.28		41763		40289.3
787.23		41311.2		40289.7
787.18		41468.5		40290.1
787.13		41540.1		40290.5
787.08		41339.3		40290.9
787.03		41694.6		40291.3
786.98		41266.6		40291.7
786.93		41539		40292.1
786.88		41139.3		40292.5
786.83		41160.6		40293
786.78		41778.7		40293.4
786.73		41577.7		40293.8
786.68		41466.6		40294.2
786.63		41533.1		40294.6
786.58		41892		40295
786.53		41704.6		40295.4
786.48		41521.6		40295.8
786.43		41279.1		40296.2
786.38		41268.6		40296.6
786.33		41099.1		40297
786.28		41200.7		40297.5
786.23		41652.8		40297.9
786.18		42075.8		40298.3
786.13		41387.3		40298.7
786.08		41513		40299.1
786.03		41295.4		40299.5
785.98		41829.4		40299.9
785.93		41695.9		40300.3
785.88		41238.8		40300.7
785.83		41404.8		40301.1
785.78		41505.1		40301.5
785.73		41447.5		40301.9
785.68		41460.1		40302.4
785.63		41270.2		40302.8
785.58		41294.7		40303.2
785.53		41428.7		40303.6
785.48		41593.7		40304
785.43		41297.5		40304.4
785.38		41389.5		40304.8
785.33		41575.7		40305.2
785.28		41597.6		40305.6
785.23		41080.7		40306
785.18		41267		40306.4
785.13		41815.3		40306.9
785.08		41692.1		40307.3
785.03		41606.5		40307.7
784.98		41737.5		40308.1
784.93		41289.8		40308.5
784.88		41090.4		40308.9
784.83		41385.4		40309.3
784.78		41482.7		40309.7
784.73		41441.6		40310.1
784.68		41758.4		40310.5
784.63		41337.1		40310.9
784.58		41749.5		40311.4
784.53		41922.1		40311.8
784.48		41665.5		40312.2
784.43		41504.8		40312.6
784.38		41879.9		40313
784.33		41529.1		40313.4
784.28		41202.5		40313.8
784.23		41785.8		40314.2
784.18		41698.1		40314.6
784.13		41703.7		40315
784.08		41349.9		40315.4
784.03		41999.6		40315.9
783.98		42124.2		40316.3
783.93		41713.4		40316.7
783.88		41435.3		40317.1
783.83		41569		40317.5
783.78		41983.1		40317.9
783.73		41859.6		40318.3
783.68		41715.3		40318.7
783.63		41577.6		40319.1
783.58		41501.3		40319.5
783.53		41835.2		40319.9
783.48		42058		40320.4
783.43		42068.1		40320.8
783.38		41795		40321.2
783.33		42002.8		40321.6
783.28		42102.3		40322
783.23		42376.2		40322.4
783.18		41926.4		40322.8
783.13		41770.2		40323.2
783.08		42037.7		40323.6
783.03		41700.6		40324
782.98		41549.4		40324.4
782.93		41920.4		40324.9
782.88		42180		40325.3
782.83		42243.5		40325.7
782.78		42172.8		40326.1
782.73		42134		40326.5
782.68		41944.6		40326.9
782.63		41644.1		40327.3
782.58		42097.2		40327.7
782.53		42315		40328.1
782.48		42317.3		40328.5
782.43		42502.4		40328.9
782.38		41648.8		40329.3
782.33		42454.2		40329.8
782.28		42484.8		40330.2
782.23		42393.7		40330.6
782.18		42100.7		40331
782.13		42097.9		40331.4
782.08		42033.4		40331.8
782.03		42591.7		40332.2
781.98		42663.8		40332.6
781.93		42338.6		40333
781.88		42683.5		40333.4
781.83		42789.5		40333.8
781.78		42556.7		40334.3
781.73		41920.6		40334.7
781.68		42247.2		40335.1
781.63		42604.3		40335.5
781.58		42843		40335.9
781.53		42672.7		40336.3
781.48		42640.4		40336.7
781.43		42971.8		40337.1
781.38		42415.7		40337.5
781.33		42695.6		40337.9
781.28		42629.5		40338.3
781.23		42495.7		40338.8
781.18		42822.1		40339.2
781.13		42736.2		40339.6
781.08		43029.7		40340
781.03		43086.6		40340.4
780.98		42612.2		40340.8
780.93		42342.2		40341.2
780.88		42893.7		40341.6
780.83		43008.5		40342
780.78		42635.6		40342.4
780.73		42683.4		40342.8
780.68		43256.6		40343.3
780.63		43034.8		40343.7
780.58		42922.9		40344.1
780.53		43001.3		40344.5
780.48		43118.1		40344.9
780.43		42969.7		40345.3
780.38		43003.8		40345.7
780.33		42934.1		40346.1
780.28		42494.6		40346.5
780.23		43294.7		40346.9
780.18		42632.5		40347.3
780.13		42580.3		40347.8
780.08		43026.6		40348.2
780.03		43033.9		40348.6
779.98		42618.9		40349
779.93		42893.8		40349.4
779.88		42739.3		40349.8
779.83		43035.9		40350.2
779.78		43461		40350.6
779.73		42963.8		40351
779.68		43080.7		40351.4
779.63		43050.4		40351.8
779.58		43200.8		40352.3
779.53		42579.8		40352.7
779.48		42568.3		40353.1
779.43		43009.7		40353.5
779.38		43284.9		40353.9
779.33		42995.4		40354.3
779.28		43073.9		40354.7
779.23		42928.4		40355.1
779.18		42855.5		40355.5
779.13		42917.3		40355.9
779.08		43493.6		40356.3
779.03		43209.5		40356.7
778.98		42662.4		40357.2
778.93		42887.4		40357.6
778.88		43156.4		40358
778.83		43402.4		40358.4
778.78		42978.7		40358.8
778.73		43200		40359.2
778.68		43181.6		40359.6
778.63		43546.5		40360
778.58		43237.6		40360.4
778.53		43123.1		40360.8
778.48		43159.6		40361.2
778.43		43522.3		40361.7
778.38		43254.5		40362.1
778.33		43268.1		40362.5
778.28		43703.2		40362.9
778.23		43730.9		40363.3
778.18		43631.7		40363.7
778.13		43682.7		40364.1
778.08		43747.5		40364.5
778.03		43736.5		40364.9
777.98		44214.3		40365.3
777.93		43951.1		40365.7
777.88		44166.4		40366.2
777.83		44117		40366.6
777.78		44293.4		40367
777.73		44024.6		40367.4
777.68		44921.1		40367.8
777.63		44787.7		40368.2
777.58		44591.3		40368.6
777.53		44641.2		40369
777.48		44356.1		40369.4
777.43		44240.3		40369.8
777.38		44044.4		40370.2
777.33		44215.6		40370.7
777.28		44161.8		40371.1
777.23		43975.8		40371.5
777.18		43072.2		40371.9
777.13		43442		40372.3
777.08		43276.5		40372.7
777.03		43412.8		40373.1
776.98		42892.3		40373.5
776.93		42093.2		40373.9
776.88		42353.9		40374.3
776.83		42189.6		40374.7
776.78		41741.9		40375.2
776.73		41389.5		40375.6
776.68		41373.7		40376
776.63		41179.8		40376.4
776.58		40969		40376.8
776.53		40752		40377.2
776.48		41209.4		40377.6
776.43		41427		40378
776.38		40900.4		40378.4
776.33		40828.7		40378.8
776.28		40636.6		40379.2
776.23		40889.5		40379.7
776.18		41207.7		40380.1
776.13		40797		40380.5
776.08		40618.3		40380.9
776.03		40451.7		40381.3
775.98		41072.9		40381.7
775.93		40874		40382.1
775.88		40733.3		40382.5
775.83		40774.2		40382.9
775.78		41007.3		40383.3
775.73		40628.3		40383.7
775.68		40912		40384.1
775.63		40762.6		40384.6
775.58		40399.1		40385
775.53		40379.9		40385.4
775.48		40848		40385.8
775.43		39973.2		40386.2
775.38		40038.5		40386.6
775.33		40434.9		40387
775.28		40495.5		40387.4
775.23		40471		40387.8
775.18		40220.1		40388.2
775.13		40069.7		40388.6
775.08		40143.8		40389.1
775.03		40524.2		40389.5
774.98		40142.5		40389.9
774.93		40622.8		0
774.88		40513.2		0
774.83		40639.9		0
774.78		41042.6		0
774.73		40362.7		0
774.68		40582.2		0
774.63		40266.9		0
774.58		40298.5		0
774.53		40357.9		0
774.48		40139.4		0
774.43		40182.5		0
774.38		39950.7		0
774.33		40128.4		0
774.28		40483.7		0
774.23		40580.6		0
774.18		40674.4		0
774.13		40334.4		0
774.08		39849.9		0
774.03		40646.5		0
773.98		40430.7		0
773.93		40670		0
773.88		39903.2		0
773.83		40449.9		0
773.78		40093.3		0
773.73		40175.1		0
773.68		40645.5		0
773.63		39917.6		0
773.58		40146.8		0
773.53		40289.9		0
773.48		40185.7		0
773.43		40246.4		0
773.38		40534.6		0
773.33		39973.9		0
773.28		40316		0
773.23		40069.9		0
773.18		40299.3		0
773.13		40634.7		0
773.08		40211.5		0
773.03		40221.7		0
772.98		40370.1		0
772.93		40114.8		0
772.88		40116.6		0
772.83		40410.1		0
772.78		40286.9		0
772.73		40507		0
772.68		39745.8		0
772.63		40174.2		0
772.58		40318.7		0
772.53		40443.6		0
772.48		40325.5		0
772.43		40247.8		0
772.38		40250.3		0
772.33		40375.8		0
772.28		40189.4		0
772.23		40424.3		0
772.18		39886.5		0
772.13		39837.7		0
772.08		40546.1		0
772.03		39933.9		0
771.98		40125.9		0
771.93		39918.6		0
771.88		39989.7		0
771.83		40102.9		0
771.78		40692.1		0
771.73		40440.2		0
771.68		40061		0
771.63		40038.6		0
771.58		40526.1		0
771.53		40250.6		0
771.48		40140		0
771.43		39995.5		0
771.38		40142.7		0
771.33		40482.9		0
771.28		40383.9		0
771.23		39947.8		0
771.18		40087.8		0
771.13		40320.7		0
771.08		40487.3		0

## Sheet: C1s Scan
﻿
Axis	Energy	Elements=	381
C:\Service\2020\XPS020_64_1\Experiment\X-Ray007 200um - FG ON\C2_3pt\Group_etch\C1s Scan.VGD
Binding Energy (E)				Backgnd.
eV		Counts / s		Counts / s
298.08		21369.3		0
298.03		21259.5		0
297.98		21694.8		0
297.93		21856.9		0
297.88		21982.5		0
297.83		21441.3		0
297.78		21095.4		0
297.73		21523.4		0
297.68		21740		0
297.63		21649.8		0
297.58		21236.6		0
297.53		21087.2		0
297.48		21283.6		0
297.43		21534		0
297.38		21576.9		0
297.33		21239		0
297.28		21489		0
297.23		21194.9		0
297.18		21218.8		0
297.13		21516.3		0
297.08		21418.8		0
297.03		21444.3		0
296.98		21411.7		0
296.93		21209.4		0
296.88		21593.2		0
296.83		21285.4		0
296.78		21599.9		0
296.73		21410.4		0
296.68		21110.1		0
296.63		21145.8		0
296.58		21137		0
296.53		21384.8		0
296.48		21534.9		0
296.43		21546.1		0
296.38		21092.2		0
296.33		21144.2		0
296.28		21400.6		0
296.23		21601.6		0
296.18		21453.2		0
296.13		21169.9		0
296.08		21171.8		0
296.03		21405.4		0
295.98		20991.5		21237.5
295.93		21315.4		21227.3
295.88		21551.3		21216.4
295.83		21086.9		21208.2
295.78		21337.6		21202.8
295.73		21130.9		21198.7
295.68		20712.2		21193.9
295.63		20989.1		21091.7
295.58		21141.9		21091.6
295.53		21369		21091.3
295.48		20842.6		21091.1
295.43		21166.3		21090.7
295.38		20996.5		21090
295.33		20963.7		21089.3
295.28		21027.5		21088.7
295.23		21159.1		21088
295.18		21133.8		21087.5
295.13		20735.3		21086.9
295.08		21297.8		21086
295.03		21121		21085.2
294.98		21157.4		21084.2
294.93		21503.1		21083.6
294.88		21318.4		21082.7
294.83		21318.9		21081.7
294.78		21252.7		21080.8
294.73		20986		21079.6
294.68		21249.3		21078.2
294.63		21130.2		21076.8
294.58		20915.3		21075.2
294.53		21249.3		21073
294.48		20965.7		21070.6
294.43		21080.7		21068.3
294.38		21339.3		21066
294.33		20804.3		21063.9
294.28		21387.7		21062
294.23		21264		21060.1
294.18		21166.4		21058.4
294.13		21289.2		21056.6
294.08		21592.5		21054.9
294.03		21434.5		21053.3
293.98		21069.3		21051.4
293.93		20993.6		21049.5
293.88		21189		21047.4
293.83		21015.5		21045.3
293.78		21286.9		21043.2
293.73		21014.2		21040.8
293.68		21020.9		21038.6
293.63		20993.2		21036.3
293.58		21147.8		21034.3
293.53		21157.1		21032.5
293.48		21254.5		21031
293.43		21219.8		21029.7
293.38		20925.1		21028.4
293.33		21338.1		21027.1
293.28		21217.1		21025.9
293.23		21170		21024.6
293.18		21158.2		21023.3
293.13		20749.1		21022.2
293.08		21123.8		21021
293.03		21007.3		21019.6
292.98		21245		21018.1
292.93		21027.7		21016.7
292.88		20897.3		21015.1
292.83		21040.9		21013.4
292.78		21118.6		21011.5
292.73		21260.6		21009.6
292.68		20743.3		21007.9
292.63		21161.8		21006.2
292.58		21246.9		21004.3
292.53		21235.6		21001.9
292.48		20975.4		20999.6
292.43		21406.9		20997.3
292.38		21439.1		20995
292.33		21142.4		20992.8
292.28		21208.1		20990.7
292.23		20980.9		20988.5
292.18		21244.9		20986.4
292.13		21205.2		20984.5
292.08		21473		20982.5
292.03		20962.1		20980.4
291.98		21026.5		20978.7
291.93		21060.2		20977.1
291.88		20879.7		20975.5
291.83		20812.3		20973.9
291.78		21035.7		20972.4
291.73		21014.2		20971
291.68		20816.2		20969.7
291.63		20999.9		20968.3
291.58		21180.6		20967.2
291.53		20683.9		20966
291.48		21181.1		20965
291.43		20835.2		20964.2
291.38		21325.4		20963.4
291.33		21402.3		20962.7
291.28		20887.4		20961.8
291.23		21119.2		20960.8
291.18		20999.6		20959.9
291.13		20908.7		20959
291.08		21229.1		20957.8
291.03		21171.9		20956.7
290.98		20776.1		20955.8
290.93		21003.7		20955
290.88		20842.5		20954.5
290.83		21134.3		20953.9
290.78		21061.9		20953.6
290.73		20735.1		20953.4
290.68		21073.8		20953.3
290.63		21113.6		20953.2
290.58		20907.2		20953.1
290.53		20936.5		20952.9
290.48		20492		20952.8
290.43		20742.9		20952.7
290.38		20920.9		20952.6
290.33		21079		20952.4
290.28		21080.6		20952.2
290.23		20905.7		20951.9
290.18		21047.3		20951.6
290.13		20876.5		20951.3
290.08		21187.1		20950.9
290.03		21098.3		20950.5
289.98		20993.4		20950.1
289.93		21079.8		20949.5
289.88		21256.9		20948.9
289.83		21149.5		20948.2
289.78		21448.9		20947.4
289.73		21204.9		20946.6
289.68		21300.6		20945.8
289.63		21128		20945
289.58		21190.9		20944.2
289.53		21398		20943.3
289.48		21437.6		20942.5
289.43		21137.6		20941.5
289.38		21431.7		20940.6
289.33		21415.8		20939.6
289.28		20990.6		20938.6
289.23		21113.6		20937.6
289.18		20847.7		20936.5
289.13		21351.3		20935.5
289.08		21173.1		20934.5
289.03		21090.2		20933.4
288.98		21492.5		20932.4
288.93		21075.1		20931.3
288.88		21361.4		20930.3
288.83		21290.1		20929.2
288.78		21550.1		20928.1
288.73		21565.1		20927.1
288.68		21012.9		20926
288.63		20987.6		20925
288.58		21273.5		20923.8
288.53		21311.2		20922.7
288.48		21484.4		20921.7
288.43		21315.9		20920.6
288.38		21503.1		20919.6
288.33		21345.5		20918.4
288.28		20907.6		20917.2
288.23		21121.6		20916.1
288.18		21110.9		20915
288.13		21323.8		20913.9
288.08		20988		20912.7
288.03		20981.4		20911.5
287.98		21336.1		20910.3
287.93		21169.7		20909.1
287.88		21717.8		20908
287.83		21584.9		20906.9
287.78		20960.4		20905.8
287.73		21362		20904.8
287.68		21426		20903.7
287.63		21653.6		20902.6
287.58		21227.5		20901.5
287.53		21014.5		20900.4
287.48		21160.3		20899.3
287.43		20901.8		20898.1
287.38		21154		20896.8
287.33		21224.9		20895.6
287.28		21139.4		20894.3
287.23		21248.8		20893.2
287.18		21447		20892
287.13		21016.5		20890.7
287.08		21271.3		20889.5
287.03		21199.2		20888.3
286.98		21255.2		20887.1
286.93		21649.4		20885.8
286.88		21502.2		20884.4
286.83		21312.8		20883
286.78		21089.3		20881.5
286.73		21225.5		20879.9
286.68		21382.5		20878.3
286.63		21418		20876.5
286.58		21534.7		20874.7
286.53		21331.6		20872.8
286.48		21705.6		20870.9
286.43		21335.7		20868.8
286.38		21447.7		20866.7
286.33		21631.3		20864.6
286.28		21655		20862.4
286.23		21703.7		20860
286.18		21879		20857.6
286.13		21557.1		20855.1
286.08		21990.7		20852.4
286.03		21673.4		20849.8
285.98		21633.4		20847
285.93		21564		20844.2
285.88		21905.5		20841.4
285.83		22132.4		20838.4
285.78		22026.9		20835.2
285.73		22026.8		20832.1
285.68		21555.5		20828.8
285.63		21882.1		20825.5
285.58		21902.1		20822
285.53		21877.5		20818.5
285.48		21857.2		20814.9
285.43		21969.2		20811.2
285.38		22304.2		20807.4
285.33		22118.8		20803.4
285.28		22137.9		20799.3
285.23		22172.4		20795.1
285.18		22036.8		20790.8
285.13		22524		20786.3
285.08		22253.7		20781.6
285.03		22138.6		20776.8
284.98		22597.6		20771.8
284.93		22826		20766.6
284.88		22313.1		20761.2
284.83		22386.8		20755.6
284.78		22869.9		20749.8
284.73		23046.8		20743.7
284.68		22752.5		20737.4
284.63		23100.5		20730.8
284.58		22889.4		20723.9
284.53		22852.4		20716.7
284.48		23030.5		20709.3
284.43		23347.2		20701.6
284.38		23454.8		20693.6
284.33		23510.5		20685.4
284.28		23932.7		20676.9
284.23		23916		20668
284.18		24116.9		20658.9
284.13		23951.4		20649.6
284.08		24003.1		20640
284.03		24201.2		20630.1
283.98		24231.1		20620.1
283.93		24260.9		20609.8
283.88		24152.9		20599.3
283.83		24345.3		20588.7
283.78		24391		20578
283.73		24920		20567.3
283.68		24358.5		20556.6
283.63		24524.7		20546
283.58		24513.3		20535.6
283.53		24180.6		20525.3
283.48		24314.3		20515.3
283.43		24306.2		20505.5
283.38		24169.6		20496
283.33		23731.9		20486.7
283.28		23656.3		20477.9
283.23		23296.2		20469.4
283.18		23193.9		20461.4
283.13		22692.3		20453.8
283.08		22376.7		20446.7
283.03		22603.5		20440.1
282.98		22146.8		20434
282.93		21901		20428.4
282.88		22016.8		20423.2
282.83		21405.7		20418.6
282.78		21475		20414.5
282.73		21216.3		20410.8
282.68		21082		20407.5
282.63		20989.1		20404.5
282.58		20999.7		20401.9
282.53		21093.7		20399.6
282.48		20561.2		20397.5
282.43		20521.9		20395.7
282.38		20343		20394.2
282.33		20649.7		20392.8
282.28		20962.3		20391.7
282.23		20789.2		20390.7
282.18		20428.9		20389.8
282.13		20572.6		20389
282.08		20883.2		20388.3
282.03		20511.2		20387.7
281.98		20606.5		20387.1
281.93		20310.8		20386.6
281.88		20486.1		20386.2
281.83		20359.9		20385.8
281.78		20325.3		20385.4
281.73		20697.9		20385
281.68		20672.6		20384.7
281.63		20574.6		20384.5
281.58		20448.6		20384.2
281.53		20309.9		20384
281.48		20491		20383.8
281.43		20325.1		20383.6
281.38		20339.7		20383.4
281.33		20090.2		20383.2
281.28		20306.2		20383
281.23		20624.3		20382.8
281.18		20464.8		20382.6
281.13		20673.1		20382.4
281.08		20390.8		20382.3
281.03		20459.5		20382.2
280.98		20542.8		20382.2
280.93		20447.9		0
280.88		19978.1		0
280.83		20055.7		0
280.78		19906		0
280.73		20810.3		0
280.68		20612.3		0
280.63		20489.4		0
280.58		20380.7		0
280.53		20390		0
280.48		20247.6		0
280.43		20224		0
280.38		20447.1		0
280.33		20349.3		0
280.28		20218.9		0
280.23		20670		0
280.18		20685.6		0
280.13		20363.5		0
280.08		20255.1		0
280.03		20134.9		0
279.98		20237.2		0
279.93		20737.4		0
279.88		20530		0
279.83		20409.9		0
279.78		19983.8		0
279.73		20329.4		0
279.68		20233.9		0
279.63		20417.2		0
279.58		20209		0
279.53		20265.4		0
279.48		20007.8		0
279.43		20174.3		0
279.38		20186.7		0
279.33		20318.4		0
279.28		20273.1		0
279.23		20516.8		0
279.18		20038.9		0
279.13		20292.2		0
279.08		19978.7		0

## Sheet: Peak Table
Peak Table :
	Name	Start BE	Peak BE	End BE	Height CPS	FWHM eV	Area (P) CPS.eV	Area (N) TPP-2M	Atomic %	Peak Type	Q	SF ALTHERMO1	TXFN	Backgnd	PP Height CPS	PP Hgt (N)	PP At. %	Title	File Name
	C1s	296	283.71	281	3906.68	1.65	9805.07	137.39	18.66	Standard	1	1	1	Smart	4829.77	23.69	25.07	C1s Scan	C:\Service\2020\XPS020_64_1\Experiment\X-Ray007 200um - FG ON\C2_3pt\Group_etch\C1s Scan.VGD
	Co2p	810	777.75	775	3993.08	1.54	38192.7	43.68	5.93	Standard	1	18.235	1	Smart	4361.56	1.75	1.85	Co2p Scan	C:\Service\2020\XPS020_64_1\Experiment\X-Ray007 200um - FG ON\C2_3pt\Group_etch\Co2p Scan.VGD
	Ni2p	884.08	851.98	846	6916.71	1.6	41005.9	44.64	6.06	Standard	1	20.765	1	Smart	8189.61	3.12	3.3	Ni2p Scan	C:\Service\2020\XPS020_64_1\Experiment\X-Ray007 200um - FG ON\C2_3pt\Group_etch\Ni2p Scan.VGD
	O1s	540	531.44	526	5414.72	2.29	14524.3	84.23	11.44	Standard	1	2.881	1	Smart	7214.19	14.64	15.5	O1s Scan	C:\Service\2020\XPS020_64_1\Experiment\X-Ray007 200um - FG ON\C2_3pt\Group_etch\O1s Scan.VGD
	Pt4f	82.01	70.94	67	191378	1.21	575441	426.22	57.9	Standard	1	16.678	1	Smart	197798	51.28	54.28	Pt4f Scan	C:\Service\2020\XPS020_64_1\Experiment\X-Ray007 200um - FG ON\C2_3pt\Group_etch\Pt4f Scan.VGD

## Sheet: Titles
10:46:50 Thursday, January 23, 2020
D:\XPS020\XPS020_61_Ali\2_3pt.xls
2_3pt
Data Files :	Title	File Name	Comment
	XPS Survey	C:\...\C2_3pt\Group_etch\XPS Survey.VGD
	Pt4f Scan	C:\...\C2_3pt\Group_etch\Pt4f Scan.VGD
	O1s Scan	C:\...\C2_3pt\Group_etch\O1s Scan.VGD
	Ni2p Scan	C:\...\C2_3pt\Group_etch\Ni2p Scan.VGD
	Co2p Scan	C:\...\C2_3pt\Group_etch\Co2p Scan.VGD
	C1s Scan	C:\...\C2_3pt\Group_etch\C1s Scan.VGD
