# Supplementary material for: Data on a highly stable electrocatalyst of NiCoPt/Graphene-dot nanosponge for efficient hydrogen evolution reaction
Source: Data Brief. 2020 Sep 24;33:106332. doi: 10.1016/j.dib.2020.106332 (PMC7522483; doi:10.1016/j.dib.2020.106332)
Supplement: Supplementary file 2 [file mmc2.xlsx]

## Sheet: Sheet1
2 Theta	Intensity (a.u.)
15	19051.6
15.02	18955.3
15.04	19069.5
15.06	19080.5
15.08	18975.9
15.1	19248.4
15.12	19106.6
15.14	18966.3
15.16	18850.7
15.18	18975.9
15.2	18931.9
15.22	18937.4
15.24	18865.9
15.26	18857.6
15.28	18848
15.3	18647.1
15.32	18475.1
15.34	18766.8
15.36	18846.6
15.38	18685.6
15.4	18931.9
15.42	19613
15.44	19546.9
15.46	19387.3
15.48	19412.1
15.5	19339.2
15.52	18671.9
15.54	18920.9
15.56	19204.3
15.58	19234.6
15.6	18963.6
15.62	19103.9
15.64	18977.3
15.66	18849.4
15.68	19057.1
15.7	19204.3
15.72	19289.6
15.74	19117.6
15.76	19132.8
15.78	19086
15.8	19142.4
15.82	19187.8
15.84	19150.7
15.86	18998
15.88	19130
15.9	19311.6
15.92	19145.2
15.94	19077.8
15.96	19070.9
15.98	18876.9
16	18592.1
16.02	18703.5
16.04	18576.9
16.06	18958.1
16.08	18850.7
16.1	18988.3
16.12	19070.9
16.14	19146.5
16.16	18900.3
16.18	18843.9
16.2	18889.3
16.22	18781.9
16.24	18634.7
16.26	18684.3
16.28	18762.7
16.3	18693.9
16.32	18666.4
16.34	19014.5
16.36	19154.8
16.38	19461.6
16.4	19768.4
16.42	19740.9
16.44	19516.6
16.46	19676.2
16.48	19483.6
16.5	19161.7
16.52	19244.2
16.54	19408
16.56	19070.9
16.58	19080.5
16.6	19324
16.62	19390.1
16.64	19476.7
16.66	19650.1
16.68	19355.7
16.7	19119
16.72	19150.7
16.74	19002.1
16.76	18960.8
16.78	19242.9
16.8	19193.3
16.82	19182.3
16.84	19220.8
16.86	19220.8
16.88	19292.4
16.9	19372.2
16.92	19187.8
16.94	19266.2
16.96	19315.8
16.98	19271.7
17	19551
17.02	19786.3
17.04	19884
17.06	19747.8
17.08	19674.9
17.1	19542.8
17.12	19227.7
17.14	18996.6
17.16	18834.2
17.18	18714.5
17.2	18498.5
17.22	18991.1
17.24	19209.8
17.26	19439.6
17.28	19725.8
17.3	19851
17.32	19721.6
17.34	19714.8
17.36	19661.1
17.38	19765.7
17.4	20078
17.42	19908.8
17.44	19851
17.46	19948.7
17.48	19833.1
17.5	19369.4
17.52	19526.3
17.54	19300.6
17.56	19288.3
17.58	19277.2
17.6	19531.8
17.62	19324
17.64	19529
17.66	19304.8
17.68	19109.4
17.7	18948.4
17.72	19156.2
17.74	18953.9
17.76	18681.5
17.78	18849.4
17.8	18970.4
17.82	19072.2
17.84	19249.7
17.86	19674.9
17.88	19530.4
17.9	19187.8
17.92	18856.2
17.94	18786.1
17.96	18667.7
17.98	18725.5
18	18948.4
18.02	19031
18.04	19267.6
18.06	19236
18.08	19234.6
18.1	19136.9
18.12	19260.7
18.14	19037.9
18.16	19315.8
18.18	19449.2
18.2	19676.2
18.22	19567.6
18.24	19615.7
18.26	19589.6
18.28	19220.8
18.3	18992.4
18.32	18834.2
18.34	18848
18.36	18848
18.38	18817.7
18.4	18806.7
18.42	18881
18.44	18955.3
18.46	18911.3
18.48	19205.7
18.5	19178.2
18.52	19369.4
18.54	19121.8
18.56	19203
18.58	19191.9
18.6	19219.5
18.62	19271.7
18.64	19370.8
18.66	19002.1
18.68	19055.7
18.7	19256.6
18.72	19018.6
18.74	19088.8
18.76	19423.1
18.78	19343.3
18.8	19136.9
18.82	19189.2
18.84	19160.3
18.86	19003.5
18.88	19083.3
18.9	19102.5
18.92	19146.5
18.94	18878.3
18.96	18605.8
18.98	18648.5
19	18546.7
19.02	18472.4
19.04	18556.3
19.06	18830.1
19.08	18707.6
19.1	19024.1
19.12	19032.3
19.14	19091.5
19.16	19197.4
19.18	19194.7
19.2	18919.5
19.22	19109.4
19.24	19216.7
19.26	19226.3
19.28	19091.5
19.3	19158.9
19.32	19120.4
19.34	19069.5
19.36	18769.6
19.38	19086
19.4	19101.1
19.42	19203
19.44	19204.3
19.46	19515.3
19.48	19531.8
19.5	19772.6
19.52	19837.2
19.54	19754.7
19.56	19641.8
19.58	19427.2
19.6	19427.2
19.62	19164.4
19.64	19384.6
19.66	19369.4
19.68	19537.3
19.7	19286.9
19.72	18962.2
19.74	18971.8
19.76	18953.9
19.78	19053
19.8	19293.8
19.82	19709.3
19.84	19762.9
19.86	19758.8
19.88	19280
19.9	19088.8
19.92	19297.9
19.94	19209.8
19.96	19328.2
19.98	19790.4
20	19776.7
20.02	19562.1
20.04	19604.7
20.06	19659.7
20.08	19641.8
20.1	19668
20.12	19337.8
20.14	19346
20.16	19158.9
20.18	19029.6
20.2	19229.1
20.22	19582.7
20.24	19624
20.26	19809.7
20.28	19855.1
20.3	19758.8
20.32	19765.7
20.34	19520.8
20.36	19490.5
20.38	19696.9
20.4	19468.5
20.42	19482.3
20.44	19372.2
20.46	19343.3
20.48	18967.7
20.5	19361.2
20.52	19458.9
20.54	19680.4
20.56	19863.4
20.58	20156.4
20.6	19790.4
20.62	19384.6
20.64	19401.1
20.66	19339.2
20.68	19164.4
20.7	19512.5
20.72	19824.8
20.74	19980.3
20.76	19936.3
20.78	19853.7
20.8	19295.1
20.82	19167.2
20.84	19072.2
20.86	18916.8
20.88	19099.8
20.9	19474
20.92	19681.7
20.94	20017.5
20.96	19925.3
20.98	19934.9
21	19868.9
21.02	19601.9
21.04	19324
21.06	19430
21.08	19253.9
21.1	19526.3
21.12	19408
21.14	19322.7
21.16	19277.2
21.18	19416.2
21.2	19344.7
21.22	19504.3
21.24	19680.4
21.26	19760.2
21.28	19694.1
21.3	19775.3
21.32	19859.2
21.34	19685.9
21.36	19712
21.38	19965.2
21.4	19688.6
21.42	19928
21.46	19787.3
21.48	19788.7
21.5	19543.8
21.52	19184.7
21.54	19242.5
21.56	19307.1
21.58	19360.8
21.6	19483.3
21.62	19590.6
21.64	19503.9
21.66	19647
21.68	19541
21.7	19714.4
21.72	19641.5
21.74	19363.6
21.76	19585.1
21.78	19688.3
21.8	19418.6
21.82	19733.7
21.84	19715.8
21.86	19315.4
21.88	19413.1
21.9	19352.5
21.92	19184.7
21.94	19414.5
21.96	19648.4
21.98	19425.5
22	19498.4
22.02	19534.2
22.04	19318.2
22.06	18820.1
22.08	18828.3
22.1	18956.3
22.12	18824.2
22.14	19049.9
22.16	19232.8
22.18	19139.3
22.2	19155.8
22.22	18866.9
22.24	18696.3
22.26	18857.2
22.28	19337.4
22.3	19297.5
22.32	19670.4
22.34	19798.3
22.36	19659.4
22.38	19287.9
22.4	19121.4
22.42	19089.8
22.44	18789.8
22.46	18937
22.48	19040.2
22.5	19054
22.52	19088.4
22.54	19142
22.56	19140.7
22.58	18978.3
22.6	18897.1
22.62	18849
22.64	19181.9
22.66	19059.5
22.68	19235.6
22.7	19591.9
22.72	19722.7
22.74	19433.7
22.76	19530
22.78	19618.1
22.8	19486
22.82	19358.1
22.84	19516.3
22.86	19586.4
22.88	19549.3
22.9	19619.5
22.92	19630.5
22.94	19757
22.96	19719.9
22.98	19984.1
23	20006.1
23.02	20004.7
23.04	19885
23.06	20010.2
23.08	19571.3
23.1	19373.2
23.12	19520.4
23.14	19586.4
23.16	19483.3
23.18	19440.6
23.2	19443.4
23.22	19329.2
23.24	19318.2
23.26	19144.8
23.28	19180.6
23.3	19283.8
23.32	19007.2
23.34	18818.7
23.36	19060.9
23.38	19194.3
23.4	18979.7
23.42	19359.4
23.44	19578.2
23.46	19648.4
23.48	19704.8
23.5	19761.2
23.52	19631.8
23.54	19480.5
23.56	19232.8
23.58	19168.2
23.6	19032
23.62	19065
23.64	19131
23.66	19325
23.68	19102.1
23.7	19192.9
23.72	19032
23.74	19016.8
23.76	18904
23.78	19125.5
23.8	18996.2
23.82	19231.5
23.84	19327.8
23.86	19316.8
23.88	19319.5
23.9	19253.5
23.92	18932.9
23.94	18982.4
23.96	18992.1
23.98	18880.6
24	19034.7
24.02	19250.7
24.04	19282.4
24.06	19051.2
24.08	19226
24.1	19362.2
24.12	19290.6
24.14	19362.2
24.16	19494.3
24.18	19642.9
24.2	20091.4
24.22	20336.3
24.24	20129.9
24.26	20253.7
24.28	19957.9
24.3	19451.6
24.32	19355.3
24.34	19469.5
24.36	19480.5
24.38	19375.9
24.4	19648.4
24.42	19506.6
24.44	19366.3
24.46	19250.7
24.48	19375.9
24.5	19331.9
24.52	19337.4
24.54	19265.9
24.56	19257.6
24.58	19248
24.6	19047.1
24.62	18875.1
24.64	19166.8
24.66	19246.6
24.68	19085.6
24.7	19331.9
24.72	20013
24.74	19946.9
24.76	19787.3
24.78	19812.1
24.8	19739.2
24.82	19071.9
24.84	19320.9
24.86	19604.3
24.88	19634.6
24.9	19363.6
24.92	19503.9
24.94	19377.3
24.96	19249.4
24.98	19457.1
25	19604.3
25.02	19689.6
25.04	19517.6
25.06	19532.8
25.08	19486
25.1	19542.4
25.12	19587.8
25.14	19550.7
25.16	19398
25.18	19530
25.2	19711.6
25.22	19545.2
25.24	19477.8
25.26	19470.9
25.28	19276.9
25.3	18992.1
25.32	19103.5
25.34	18976.9
25.36	19358.1
25.38	19250.7
25.4	19388.3
25.42	19470.9
25.44	19546.5
25.46	19300.3
25.48	19243.9
25.5	19289.3
25.52	19181.9
25.54	19034.7
25.56	19084.3
25.58	19162.7
25.6	19093.9
25.62	19066.4
25.64	19414.5
25.66	19554.8
25.68	19861.6
25.7	20168.4
25.72	20140.9
25.74	19916.6
25.76	20076.2
25.78	19883.6
25.8	19561.7
25.82	19644.2
25.84	19808
25.86	19470.9
25.88	19480.5
25.9	19724
25.92	19790.1
25.94	19876.7
25.96	20050.1
25.98	19755.7
26	19519
26.02	19550.7
26.04	19402.1
26.06	19360.8
26.08	19642.9
26.1	19593.3
26.12	19582.3
26.14	19620.8
26.16	19620.8
26.18	19692.4
26.2	19772.2
26.22	19587.8
26.24	19666.2
26.26	19715.8
26.28	19671.7
26.3	19951
26.32	20186.3
26.34	20284
26.36	20147.8
26.38	20074.9
26.4	19942.8
26.42	19627.7
26.44	19396.6
26.46	19234.2
26.48	19114.5
26.5	18898.5
26.52	19391.1
26.54	19609.8
26.56	19839.6
26.58	20125.8
26.6	20251
26.62	20121.6
26.64	20114.8
26.66	20061.1
26.68	20165.7
26.7	20478
26.72	20308.8
26.74	20251
26.76	20348.7
26.78	20233.1
26.8	19769.4
26.82	19926.3
26.84	19700.6
26.86	19688.3
26.88	19677.2
26.9	19931.8
26.92	19724
26.94	19929
26.96	19704.8
26.98	19509.4
27	19348.4
27.02	19556.2
27.04	19353.9
27.06	19081.5
27.08	19249.4
27.1	19370.4
27.12	19472.2
27.14	19649.7
27.16	20074.9
27.18	19930.4
27.2	19587.8
27.22	19256.2
27.24	19186.1
27.26	19067.7
27.28	19125.5
27.3	19348.4
27.32	19431
27.34	19667.6
27.36	19636
27.38	19634.6
27.4	19536.9
27.42	19660.7
27.44	19437.9
27.46	19715.8
27.48	19849.2
27.5	20076.2
27.52	19967.6
27.54	20015.7
27.56	19989.6
27.58	19620.8
27.6	19392.4
27.62	19234.2
27.64	19248
27.66	19248
27.68	19217.7
27.7	19206.7
27.72	19281
27.74	19355.3
27.76	19311.3
27.78	19605.7
27.8	19578.2
27.82	19769.4
27.84	19521.8
27.86	19603
27.88	19591.9
27.9	19619.5
27.92	19671.7
27.94	19770.8
27.96	19402.1
27.98	19455.7
28	19656.6
28.02	19418.6
28.04	19488.8
28.06	19823.1
28.08	19743.3
28.1	19536.9
28.12	19589.2
28.14	19560.3
28.16	19403.5
28.18	19483.3
28.2	19502.5
28.22	19546.5
28.24	19278.3
28.26	19005.8
28.28	19048.5
28.3	18946.7
28.32	18872.4
28.34	18956.3
28.36	19230.1
28.38	19107.6
28.4	19424.1
28.42	19432.3
28.44	19491.5
28.46	19597.4
28.48	19594.7
28.5	19319.5
28.52	19509.4
28.54	19616.7
28.56	19626.3
28.58	19491.5
28.6	19558.9
28.62	19520.4
28.64	19469.5
28.66	19169.6
28.68	19486
28.7	19501.1
28.72	19603
28.74	19604.3
28.76	19915.3
28.78	19931.8
28.8	20172.6
28.82	20237.2
28.84	20154.7
28.86	20041.8
28.88	19827.2
28.9	19827.2
28.92	19564.4
28.94	19784.6
28.96	19769.4
28.98	19937.3
29	19686.9
29.02	19362.2
29.04	19371.8
29.06	19353.9
29.08	19453
29.1	19693.8
29.12	20109.3
29.14	20162.9
29.16	20158.8
29.18	19680
29.2	19488.8
29.22	19697.9
29.24	19609.8
29.26	19728.2
29.28	20190.4
29.3	20176.7
29.32	19962.1
29.34	20004.7
29.36	20059.7
29.38	20041.8
29.4	20068
29.42	19737.8
29.44	19746
29.46	19558.9
29.48	19429.6
29.5	19629.1
29.52	19982.7
29.54	20024
29.56	20209.7
29.58	20255.1
29.6	20158.8
29.62	20165.7
29.64	19920.8
29.66	19890.5
29.68	20096.9
29.7	19868.5
29.72	19882.3
29.74	19772.2
29.76	19743.3
29.78	19367.7
29.8	19761.2
29.82	19858.9
29.84	20080.4
29.86	20263.4
29.88	20556.4
29.9	20190.4
29.92	19784.6
29.94	19801.1
29.96	19739.2
29.98	19564.4
30	19912.5
30.02	20224.8
30.04	20380.3
30.06	20336.3
30.08	20253.7
30.1	19695.1
30.12	19567.2
30.14	19472.2
30.16	19316.8
30.18	19499.8
30.2	19874
30.22	20081.7
30.24	20417.5
30.26	20325.3
30.28	20334.9
30.3	20268.9
30.32	20001.9
30.34	19724
30.36	19830
30.38	19653.9
30.4	19926.3
30.42	19808
30.44	19722.7
30.46	19677.2
30.48	19816.2
30.5	19744.7
30.52	19904.3
30.54	20080.4
30.56	20160.2
30.58	20094.1
30.6	20175.3
30.62	20259.2
30.64	20085.9
30.66	20112
30.68	20365.2
30.7	20088.6
30.72	20328
30.72	20256
30.74	20048.3
30.76	19591.5
30.78	19187
30.8	19174.6
30.82	19251.7
30.84	19328.7
30.86	19818.5
30.88	20199.6
30.9	20084.1
30.92	19943.7
30.94	20051
30.96	19773.1
30.98	19404.4
31	19663
31.02	19608
31.04	19595.6
31.06	19254.4
31.08	19326
31.1	19537.8
31.12	19646.5
31.14	19698.8
31.16	20051
31.18	20155.6
31.2	19791
31.22	19485.6
31.24	19632.8
31.26	19455.3
31.28	19354.9
31.3	19185.6
31.32	19513.1
31.34	19321.8
31.36	19621.8
31.38	19916.2
31.4	19916.2
31.42	20236.8
31.44	20315.2
31.46	20254.7
31.48	20125.3
31.5	20170.7
31.52	19613.5
31.54	19550.2
31.56	19460.8
31.58	19397.5
31.6	19762.1
31.62	20022.1
31.64	19839.2
31.66	19707.1
31.68	19691.9
31.7	19531
31.72	19474.6
31.74	19558.5
31.76	19559.9
31.78	19195.3
31.8	19200.8
31.82	19159.5
31.84	19221.4
31.86	19148.5
31.88	19525.5
31.9	19148.5
31.92	19057.7
31.94	19085.2
31.96	19294.3
31.98	19071.4
32	19261.3
32.02	19338.3
32.04	19405.8
32.06	19357.6
32.08	19251.7
32.1	19181.5
32.12	19078.3
32.14	18855.4
32.16	18972.4
32.18	19310.8
32.2	19502.1
32.22	19767.6
32.24	19946.5
32.26	19675.4
32.28	19678.2
32.3	19606.6
32.32	19542
32.34	19547.5
32.36	19832.3
32.38	19696.1
32.4	19744.2
32.42	19553
32.44	19359
32.46	19528.2
32.48	19568.1
32.5	19515.8
32.52	19661.7
32.54	19791
32.56	19890.1
32.58	19835
32.6	20159.7
32.62	19815.8
32.64	19737.3
32.66	19513.1
32.68	19601.1
32.7	19378.2
32.72	19620.4
32.74	19960.2
32.76	19905.2
32.78	19994.6
32.8	19825.4
32.82	19888.7
32.84	19709.8
32.86	19793.8
32.88	19719.5
32.9	19895.6
32.92	19696.1
32.94	19694.7
32.96	19586
32.98	19606.6
33	19474.6
33.02	19447
33.04	19220
33.06	18907.7
33.08	19079.7
33.1	19023.3
33.12	19502.1
33.14	19510.3
33.16	19636.9
33.18	19463.5
33.2	19357.6
33.22	18720.6
33.24	18532.1
33.26	18335.3
33.28	18252.8
33.3	18427.5
33.32	18742.6
33.34	18830.7
33.36	19176
33.38	19148.5
33.4	19188.4
33.42	19092.1
33.44	19089.3
33.46	18969.6
33.48	18973.7
33.5	19056.3
33.52	19365.9
33.54	19890.1
33.56	19892.8
33.58	19914.8
33.6	19870.8
33.62	19716.7
33.64	19540.6
33.66	19532.3
33.68	19320.5
33.7	19176
33.72	19178.7
33.74	19031.5
33.76	19079.7
33.78	19480.1
33.8	19509
33.82	19253
33.84	19412.6
33.86	19469.1
33.88	19451.2
33.9	19558.5
33.92	19597
33.94	19210.4
33.96	19338.3
33.98	18933.8
34	18646.3
34.02	18782.5
34.04	19196.6
34.06	19182.9
34.08	19403
34.1	19679.6
34.12	19817.1
34.14	19591.5
34.16	19562.6
34.18	19590.1
34.2	19550.2
34.22	19298.4
34.24	19312.2
34.26	19291.6
34.28	19348
34.3	19100.3
34.32	19031.5
34.34	18884.3
34.2	19399.5
34.22	19482.1
34.24	19289.5
34.26	19234.4
34.28	19709.1
34.3	19172.5
34.32	19757.2
34.34	19413.3
34.36	19550.9
34.38	19062.4
34.4	19420.2
34.42	19413.3
34.44	18883.6
34.46	19227.5
34.48	19268.8
34.5	19021.2
34.52	19172.5
34.54	19440.8
34.56	20135.6
34.58	18918
34.6	19454.6
34.62	19103.7
34.64	18842.3
34.66	18842.3
34.68	19268.8
34.7	19248.2
34.72	19028
34.74	19323.9
34.76	19764.1
34.78	19330.7
34.8	18587.8
34.82	18945.5
34.84	19317
34.86	19055.6
34.88	19344.5
34.9	18787.3
34.92	18766.6
34.94	18525.9
34.96	19227.5
34.98	19090
35	19475.2
35.02	18408.9
35.04	18388.3
35.06	18904.2
35.08	18869.8
35.1	19413.3
35.12	18766.6
35.14	18828.5
35.16	18635.9
35.18	19537.1
35.2	19564.6
35.22	18856.1
35.24	18711.6
35.26	19874.2
35.28	18821.7
35.3	19062.4
35.32	19310.1
35.34	19660.9
35.36	19640.3
35.38	19028
35.4	19612.8
35.42	19736.6
35.44	19310.1
35.46	18959.2
35.48	19729.7
35.5	19523.3
35.52	19117.5
35.54	19881.1
35.56	18862.9
35.58	19544
35.6	19289.5
35.62	19647.2
35.64	19674.7
35.66	19846.7
35.68	19585.3
35.7	19378.9
35.72	18684.1
35.74	19248.2
35.76	20073.7
35.78	20252.6
35.8	20397
35.82	19654.1
35.84	19977.4
35.86	19709.1
35.88	19172.5
35.9	19413.3
35.92	19495.8
35.94	19330.7
35.96	19736.6
35.98	19750.4
36	19413.3
36.02	19172.5
36.04	19516.5
36.06	19578.4
36.08	19234.4
36.1	19764.1
36.12	19709.1
36.14	19537.1
36.16	19241.3
36.18	19592.1
36.2	19695.3
36.22	19213.8
36.24	19090
36.26	18966.1
36.28	19489
36.3	19736.6
36.32	19537.1
36.34	18512.1
36.36	18849.2
36.38	19544
36.4	19619.7
36.42	19564.6
36.44	19949.9
36.46	19839.8
36.48	19605.9
36.5	19619.7
36.52	19055.6
36.54	19736.6
36.56	19447.7
36.58	19757.2
36.6	19839.8
36.62	19351.4
36.64	19537.1
36.66	19681.6
36.68	19110.6
36.7	19103.7
36.72	19557.7
36.74	19867.3
36.76	19571.5
36.78	20080.6
36.8	19963.6
36.82	19406.4
36.84	19550.9
36.86	19881.1
36.88	20225
36.9	18993.6
36.92	19908.6
36.94	19475.2
36.96	20403.9
36.98	20011.8
37	19654.1
37.02	20231.9
37.04	20087.4
37.06	20534.6
37.08	20397
37.1	20830.4
37.12	20603.4
37.14	20163.1
37.16	20624
37.18	20493.3
37.2	20293.8
37.22	20864.8
37.24	20197.5
37.26	21126.2
37.28	21759.1
37.3	21023
37.32	21284.4
37.34	20857.9
37.36	21291.3
37.38	21305.1
37.4	21201.9
37.42	21064.3
37.44	21545.9
37.46	20933.6
37.48	21635.3
37.5	21449.5
37.52	21270.7
37.54	21821
37.56	22350.7
37.58	21841.7
37.6	22116.8
37.62	22392
37.64	22852.9
37.66	22770.4
37.68	22584.6
37.7	22584.6
37.72	22811.6
37.74	22144.3
37.76	22770.4
37.78	22632.8
37.8	23306.9
37.82	23884.8
37.84	23754.1
37.86	24125.6
37.88	24063.7
37.9	24180.6
37.92	24173.7
37.94	24373.2
37.96	24703.4
37.98	25164.3
38	24717.2
38.02	25315.7
38.04	24999.2
38.06	26278.8
38.08	25859.2
38.1	25879.8
38.12	26526.4
38.14	27014.9
38.16	27579
38.18	28576.5
38.2	27812.9
38.22	27462
38.24	28755.3
38.26	28700.3
38.28	28597.1
38.3	29175
38.32	30248.1
38.34	30433.9
38.36	31720.3
38.38	31018.6
38.4	31341.9
38.42	31445.1
38.44	31335
38.46	32373.8
38.48	32807.2
38.5	33962.9
38.52	34286.2
38.54	34444.5
38.56	34533.9
38.58	36068
38.6	36246.8
38.62	36109.3
38.64	36824.7
38.66	38035.4
38.68	38895.4
38.7	39686.5
38.72	39920.4
38.74	41165.5
38.76	41337.5
38.78	42596.4
38.8	43724.6
38.82	44894.1
38.84	46139.2
38.86	46655.2
38.88	47473.8
38.9	48877.2
38.92	49530.7
38.94	50899.7
38.96	53052.9
38.98	53211.1
39	54930.9
39.02	56416.8
39.04	57696.4
39.06	58418.7
39.08	62408.7
39.1	62154.1
39.12	64025.3
39.14	66763.3
39.16	68352.4
39.18	70698.2
39.2	72940.8
39.22	74970.2
39.24	77728.8
39.26	78169.1
39.28	82496.1
39.3	84271
39.32	87174
39.34	91074.6
39.36	92904.5
39.38	97664.9
39.4	99212.7
39.42	102625
39.44	105356
39.46	107894
39.48	109876
39.5	115152
39.52	115661
39.54	120710
39.56	124783
39.58	127535
39.6	130740
39.62	135336
39.64	136182
39.66	139608
39.68	140516
39.7	142387
39.72	143192
39.74	147794
39.76	149762
39.78	152252
39.8	150071
39.82	151371
39.84	152768
39.86	149287
39.88	148757
39.9	150202
39.92	149968
39.94	148255
39.96	146219
39.98	144767
40	144231
40.02	140392
40.04	137179
40.06	134490
40.08	129241
40.1	127638
40.12	124308
40.14	120339
40.16	117346
40.18	113714
40.2	109490
40.22	106202
40.24	104579
40.26	99343.4
40.28	96990.7
40.3	92698.1
40.32	90696.2
40.34	87504.2
40.36	83335.4
40.38	80019.6
40.4	77364.2
40.42	75321.1
40.44	72906.4
40.46	69927.7
40.48	66983.4
40.5	64032.2
40.52	62759.5
40.54	60104.1
40.56	59526.3
40.58	55598.2
40.6	55453.7
40.62	52640.1
40.64	51119.8
40.66	50645.1
40.68	48581.4
40.7	47350
40.72	45994.8
40.74	44254.3
40.76	43029.8
40.78	42995.4
40.8	42713.3
40.82	41351.3
40.84	39287.5
40.86	39404.4
40.88	38448.2
40.9	37223.7
40.92	36240
40.94	36281.2
40.96	34932.9
40.98	33997.3
41	34533.9
41.02	33027.3
41.04	32965.4
41.06	32580.2
41.08	31438.2
41.1	31300.6
41.12	30557.7
41.14	31046.1
41.16	29752.8
41.18	30365.1
41.2	29931.7
41.22	29030.5
41.24	28094.9
41.26	27929.8
41.28	28686.5
41.3	27702.8
41.32	27709.7
41.34	27014.9
41.36	26437
41.38	25886.7
41.4	26547.1
41.42	25542.7
41.44	25136.8
41.46	24510.8
41.48	24779.1
41.5	24483.3
41.52	24366.4
41.54	24084.3
41.56	23898.6
41.58	23829.8
41.6	23767.9
41.62	23843.5
41.64	23513.3
41.66	23382.6
41.68	22144.3
41.7	23699.1
41.72	22777.2
41.74	22873.6
41.76	21587.1
41.78	23031.8
41.8	22460.8
41.82	22859.8
41.84	22254.4
41.86	22343.8
41.88	21490.8
41.9	21944.9
41.92	21841.7
41.94	21201.9
41.96	21078.1
41.98	21016.1
42	21215.6
42.02	21415.1
42.04	21222.5
42.06	20520.8
42.08	20706.6
42.1	21325.7
42.12	20383.3
42.14	20630.9
42.16	20286.9
42.18	20355.7
42.2	19736.6
42.22	19839.8
42.24	20307.6
42.26	20115
42.28	19213.8
42.3	20156.2
42.32	19805.4
42.34	19523.3
42.36	19358.2
42.38	19489
42.4	19489
42.42	18450.2
42.44	19998
42.46	19413.3
42.48	18876.7
42.5	19736.6
42.52	19220.7
42.54	19083.1
42.56	19124.4
42.58	18862.9
42.6	19564.6
42.62	19014.3
42.64	18367.6
42.66	19206.9
42.68	19771
42.7	18684.1
42.72	19034.9
42.74	19007.4
42.76	19090
42.78	18807.9
42.8	18931.7
42.82	18532.7
42.84	18697.8
42.86	18450.2
42.88	18519
42.9	19158.7
42.92	18869.8
42.94	18938.6
42.96	19433.9
42.98	18367.6
43	18691
43.02	18780.4
43.04	18505.2
43.06	18587.8
43.08	18243.8
43.1	18402
43.12	18773.5
43.14	18574
43.16	18711.6
43.18	18429.5
43.2	18567.1
43.22	18746
43.24	19172.5
43.26	17934.2
43.28	18918
43.3	18271.3
43.32	18429.5
43.34	18635.9
43.36	18560.3
43.38	18519
43.4	18663.4
43.42	18443.3
43.44	18876.7
43.46	18230
43.48	19028
43.5	18608.4
43.52	18911.1
43.54	18842.3
43.56	18319.5
43.58	19200
43.6	18457.1
43.62	19220.7
43.64	19069.3
43.66	18883.6
43.68	18952.4
43.7	19392.6
43.72	19213.8
43.74	19420.2
43.76	19784.8
43.78	19977.4
43.8	19140
43.82	19717.7
43.84	19293
43.86	19020.5
43.88	20337
43.9	20619
43.92	20224.4
43.94	20464.8
43.96	20559
43.98	20144.4
44	20535.8
44.02	20292.5
44.04	20690.5
44.06	20567.7
44.08	20817.9
44.1	20274.4
44.12	21019.9
44.14	20503.9
44.16	20414.5
44.18	20630.3
44.2	20433.3
44.22	20797.9
44.24	20275.1
44.26	20323.2
44.28	20504.6
44.3	20662.8
44.32	21387.6
44.34	20153.7
44.36	21075.6
44.38	21470.2
44.4	21201.9
44.42	20892.3
44.44	21153.7
44.46	21050.5
44.48	21759.1
44.5	21160.6
44.52	21697.2
44.54	22048
44.56	22103.1
44.58	22440.2
44.6	22591.5
44.62	22330.1
44.64	22708.4
44.66	22447
44.68	23788.5
44.7	23038.7
44.72	23389.5
44.74	23472
44.76	23527.1
44.78	23678.4
44.8	23822.9
44.82	24393.9
44.84	25281.3
44.86	24620.9
44.88	25556.5
44.9	25006.1
44.92	25762.8
44.94	26375.1
44.96	25969.2
44.98	27118.1
45	26698.4
45.02	27372.6
45.04	27028.6
45.06	27345.1
45.08	27950.4
45.1	28672.8
45.12	28349.4
45.14	29216.2
45.16	29979.8
45.18	30303.2
45.2	30110.5
45.22	30605.8
45.24	31754.7
45.26	31280
45.28	32105.5
45.3	33330
45.32	32580.2
45.34	34121.1
45.36	34864.1
45.38	35297.5
45.4	35531.4
45.42	35579.5
45.44	37904.7
45.46	37333.8
45.48	38840.3
45.5	39012.3
45.52	40353.8
45.54	40216.2
45.56	41516.4
45.58	41709
45.6	42878.4
45.62	44261.2
45.64	45506.3
45.66	45547.6
45.68	47742.1
45.7	47632
45.72	48209.9
45.74	49386.2
45.76	50383.7
45.78	51615.1
45.8	51952.2
45.82	53665.1
45.84	55219.8
45.86	55625.7
45.88	55144.2
45.9	57820.2
45.92	57221.7
45.94	59079.1
45.96	60565
45.98	60785.2
46	62450
46.02	63247.9
46.04	64231.7
46.06	64651.3
46.08	65112.2
46.1	65958.4
46.12	67905.2
46.14	67499.3
46.16	67657.6
46.18	66756.4
46.2	68159.7
46.22	69618.1
46.24	68545
46.26	68971.5
46.28	69652.5
46.3	68778.9
46.32	68641.3
46.34	68717
46.36	66859.6
46.38	69005.9
46.4	68201
46.42	66467.4
46.44	66976.5
46.46	66336.7
46.48	65910.2
46.5	65201.7
46.52	63812
46.54	64555
46.56	63082.8
46.58	60750.8
46.6	60482.5
46.62	59402.4
46.64	59595.1
46.66	58391.2
46.68	55378.1
46.7	55921.5
46.72	54139.8
46.74	53768.3
46.76	52034.7
46.78	52014.1
46.8	50246.1
46.82	49269.3
46.84	47377.5
46.86	47508.2
46.88	44618.9
46.9	44632.7
46.92	43889.7
46.94	43084.8
46.96	41138
46.98	41468.2
47	40326.2
47.02	38957.3
47.04	37381.9
47.06	37285.6
47.08	36611.4
47.1	36033.6
47.12	33997.3
47.14	34561.4
47.16	33178.7
47.18	31967.9
47.2	31445.1
47.22	31341.9
47.24	30255
47.26	29353.8
47.28	29250.6
47.3	28342.6
47.32	27936.7
47.34	27482.7
47.36	27001.1
47.38	26354.5
47.4	26058.6
47.42	25116.2
47.44	25370.7
47.46	24786
47.48	24366.4
47.5	23540.8
47.52	24008.6
47.54	24022.4
47.56	22729.1
47.58	22041.2
47.6	22116.8
47.62	22034.3
47.64	21140
47.66	20679.1
47.68	20892.3
47.7	20369.5
47.72	20053.1
47.74	20211.3
47.76	19605.9
47.78	19537.1
47.8	19729.7
47.82	18450.2
47.84	18532.7
47.86	19165.6
47.88	18195.7
47.9	18271.3
47.92	18333.2
47.94	18009.9
47.96	17260.1
47.98	18154.4
48	17328.9
48.02	17686.6
48.04	17163.8
48.06	17005.5
48.08	16971.1
48.1	16207.5
48.12	16785.4
48.14	16737.2
48.16	16317.6
48.18	16510.2
48.2	16372.6
48.22	16159.4
48.24	15980.5
48.26	15691.6
48.28	16310.7
48.3	15450.8
48.32	15340.8
48.34	15196.3
48.36	15258.2
48.38	15161.9
48.4	15079.3
48.42	15058.7
48.44	15230.7
48.46	14632.2
48.48	14480.8
48.5	15168.8
48.52	14652.8
48.54	14570.3
48.56	14054.3
48.58	14694.1
48.6	14618.4
48.62	14219.4
48.64	13517.8
48.66	13792.9
48.68	14632.2
48.7	13978.7
48.72	14171.3
48.74	14308.9
48.76	13538.4
48.78	13889.2
48.8	14185
48.82	13854.8
48.84	14068.1
48.86	13304.5
48.88	13813.6
48.9	13834.2
48.92	13854.8
48.94	13944.3
48.96	13669.1
48.98	13641.6
49	13586.5
49.02	13483.4
49.04	13304.5
49.06	13366.4
49.08	13724.1
49.1	13063.7
49.12	13194.4
49.14	13345.8
49.16	12630.3
49.18	13297.6
49.2	13290.7
49.22	13510.9
49.24	13208.2
49.26	12733.5
49.28	13215.1
49.3	12850.5
49.32	13029.3
49.34	13166.9
49.36	13304.5
49.38	13414.6
49.4	13036.2
49.42	12396.4
49.44	12479
49.46	12850.5
49.48	12740.4
49.5	12802.3
49.52	12307
49.54	12444.6
49.56	12802.3
49.58	12651
49.6	12224.5
49.62	12609.7
49.64	13256.3
49.66	12547.8
49.68	12327.6
49.7	12293.2
49.72	12052.5
49.74	12719.8
49.76	12513.4
49.78	11859.8
49.8	12437.7
49.82	12100.6
49.84	12513.4
49.86	12389.6
49.88	12355.2
49.9	11791.1
49.92	12417.1
49.94	12375.8
49.96	11976.8
49.98	12059.3
50	12238.2
50.02	11908
50.04	12307
50.06	12135
50.08	12203.8
50.1	11832.3
50.12	11976.8
50.14	12045.6
50.16	11873.6
50.18	11921.8
50.2	11928.6
50.22	12121.3
50.24	11969.9
50.26	12155.7
50.28	11839.2
50.3	11859.8
50.32	12155.7
50.34	11763.5
50.36	12210.7
50.38	12506.5
50.4	11206.3
50.42	11859.8
50.44	12031.8
50.46	12052.5
50.48	11791.1
50.5	11405.8
50.52	11612.2
50.54	11364.5
50.56	11694.7
50.58	12018.1
50.6	11956.2
50.62	11839.2
50.64	12135
50.66	11295.8
50.68	11797.9
50.7	11481.5
50.72	11460.9
50.74	11385.2
50.76	11302.6
50.78	11474.6
50.8	11584.7
50.82	11729.1
50.84	11288.9
50.86	11639.7
50.88	11942.4
50.9	11474.6
50.92	11667.2
50.94	11598.4
50.96	11639.7
50.98	11282
51	11433.3
51.02	11426.5
51.04	11515.9
51.06	11096.3
51.08	11199.4
51.1	11027.5
51.12	10779.8
51.14	11116.9
51.16	11089.4
51.18	11529.6
51.2	11701.6
51.22	11295.8
51.24	11034.3
51.26	11742.9
51.28	11570.9
51.3	11653.5
51.32	11171.9
51.34	11096.3
51.36	10986.2
51.38	11227
51.4	11082.5
51.42	11268.2
51.44	10807.3
51.46	11213.2
51.48	10883
51.5	11804.8
51.52	10910.5
51.54	10869.2
51.56	11055
51.58	10999.9
51.6	11343.9
51.62	11082.5
51.64	11199.4
51.66	10628.5
51.68	11130.6
51.7	11343.9
51.72	10752.3
51.74	10999.9
51.76	10855.5
51.78	10704.1
51.8	10518.4
51.82	10944.9
51.84	10642.2
51.86	11103.1
51.88	10539
51.9	11309.5
51.92	10683.5
51.94	11715.4
51.96	11240.7
51.98	10807.3
52	10463.4
52.02	10717.9
52.04	10415.2
52.06	10938
52.08	10862.4
52.1	10566.5
52.12	10532.2
52.14	10704.1
52.16	10903.6
52.18	10731.7
52.2	10635.3
52.22	10958.7
52.24	10821.1
52.26	10539
52.28	10580.3
52.3	10642.2
52.32	10931.1
52.34	10889.9
52.36	10429
52.38	10628.5
52.4	10800.4
52.42	10552.8
52.44	10539
52.46	10367
52.48	10745.4
52.5	10380.8
52.52	10766
52.54	10704.1
52.56	10862.4
52.58	10676.6
52.6	10387.7
52.62	10401.4
52.64	9926.78
52.66	10649.1
52.68	10449.6
52.7	10456.5
52.72	10676.6
52.74	10539
52.76	10497.8
52.78	10594.1
52.8	10656
52.82	10078.1
52.84	10360.2
52.86	10704.1
52.88	10318.9
52.9	10201.9
52.92	9995.57
52.94	10078.1
52.96	10078.1
52.98	10772.9
53	10284.5
53.02	10600.9
53.04	10133.2
53.06	10504.6
53.08	9899.26
53.1	10559.7
53.12	10215.7
53.14	10621.6
53.16	10566.5
53.18	10284.5
53.2	10435.8
53.22	10277.6
53.24	10518.4
53.26	10036.8
53.28	10305.1
53.3	9851.11
53.32	10442.7
53.34	10222.6
53.36	10387.7
53.38	10236.3
53.4	10346.4
53.42	9651.61
53.44	9981.81
53.46	9610.33
53.48	10016.2
53.5	10353.3
53.52	10401.4
53.54	9672.24
53.56	9802.95
53.58	10429
53.6	10050.6
53.62	10146.9
53.64	10133.2
53.66	10243.2
53.68	9809.83
53.7	10573.4
53.72	10016.2
53.74	10153.8
53.76	9906.14
53.78	10277.6
53.8	9782.31
53.82	9582.81
53.84	9562.18
53.86	10367
53.88	9809.83
53.9	10023.1
53.92	9438.35
53.94	9816.71
53.96	10140
53.98	9507.14
54	9878.62
54.02	9892.38
54.04	9926.78
54.06	9727.28
54.08	10091.9
54.1	9933.66
54.12	10133.2
54.14	9796.07
54.16	9919.9
54.18	10332.7
54.2	10146.9
54.22	10318.9
54.24	9630.97
54.26	9988.69
54.28	9741.04
54.3	10353.3
54.32	9995.57
54.34	9514.02
54.36	9335.16
54.38	10133.2
54.4	10078.1
54.42	9823.59
54.44	10064.4
54.46	9630.97
54.48	10105.6
54.5	9562.18
54.52	9665.36
54.54	9906.14
54.56	9940.54
54.58	9637.85
54.6	9410.83
54.62	10009.3
54.64	9816.71
54.66	10064.4
54.68	9575.93
54.7	10477.1
54.72	9699.76
54.74	9974.93
54.76	9747.92
54.78	9507.14
54.8	9692.88
[truncated: 253 more rows]
