# Supplementary material for: Data on a highly stable electrocatalyst of NiCoPt/Graphene-dot nanosponge for efficient hydrogen evolution reaction
Source: Data Brief. 2020 Sep 24;33:106332. doi: 10.1016/j.dib.2020.106332 (PMC7522483; doi:10.1016/j.dib.2020.106332)
Supplement: Supplementary file 3 [file mmc3.xlsx]

## Sheet: Sheet1
2 Theta	Intensity (a.u.)
15	22040.1
15.02	21857.9
15.04	21925.5
15.06	21842.6
15.08	21798.5
15.1	21858.9
15.12	22051.4
15.14	22015.6
15.16	21998.2
15.18	21844.6
15.2	22117.9
15.22	22222.4
15.24	21984.9
15.26	22040.1
15.28	21995.1
15.3	21739.2
15.32	21577.4
15.34	21910.1
15.36	22080.1
15.38	22304.3
15.4	22469.1
15.42	22845.8
15.44	22739.3
15.46	22553
15.48	22618.5
15.5	22511.1
15.52	22183.5
15.54	22166.1
15.56	22268.4
15.58	22278.7
15.6	22256.1
15.62	22140.5
15.64	22011.5
15.66	22056.5
15.68	22018.6
15.7	22110.8
15.72	22284.8
15.74	22632.9
15.76	22806.9
15.78	22795.7
15.8	23027
15.82	23135.5
15.84	22953.3
15.86	22993.2
15.88	23138.6
15.9	23107.9
15.92	22866.3
15.94	22956.4
15.96	22671.8
15.98	22487.5
16	22197.8
16.02	22504.9
16.04	22177.3
16.06	22318.6
16.08	22551
16.1	22650.3
16.12	22812
16.14	23043.4
16.16	23195.9
16.18	23164.2
16.2	23424.2
16.22	23137.6
16.24	22886.8
16.26	22665.6
16.28	22551
16.3	22448.6
16.32	22490.6
16.34	22807.9
16.36	23098.7
16.38	23254.3
16.4	23142.7
16.42	23246.1
16.44	23353.6
16.46	23080.2
16.48	23003.5
16.5	22974.8
16.52	22910.3
16.54	23128.4
16.56	23379.2
16.58	23522.5
16.6	23450.8
16.62	23394.5
16.64	23062.8
16.66	22901.1
16.68	22721.9
16.7	22946.1
16.72	23128.4
16.74	23191.8
16.76	23570.6
16.78	23926.9
16.8	23884.9
16.82	23575.7
16.84	23582.9
16.86	23236.9
16.88	22973.8
16.9	23015.8
16.92	23340.3
16.94	23360.8
16.96	23336.2
16.98	23443.7
17	23567.5
17.02	23583.9
17.04	23593.1
17.06	23565.5
17.08	23559.4
17.1	23532.7
17.12	23332.1
17.14	23310.6
17.16	23382.2
17.18	23362.8
17.2	23273.7
17.22	23424.2
17.24	23252.2
17.26	23335.2
17.28	23305.5
17.3	23366.9
17.32	23493.8
17.34	23773.3
17.36	23679.1
17.38	23710.9
17.4	23806.1
17.42	23553.2
17.44	23669.9
17.46	23829.6
17.48	23637.2
17.5	23406.8
17.52	23329
17.54	23106.9
17.56	23134.5
17.58	23091.5
17.6	23202.1
17.62	23405.8
17.64	23376.1
17.66	23479.5
17.68	23840.9
17.7	23876.7
17.72	23913.6
17.74	24045.6
17.76	24054.8
17.78	23868.5
17.8	23971.9
17.82	24097.8
17.84	24128.5
17.86	24101.9
17.88	24094.8
17.9	23893.1
17.92	23804
17.94	23700.6
17.96	23532.7
17.98	23679.1
18	23953.5
18.02	23998.5
18.04	24174.6
18.06	24272.9
18.08	24154.1
18.1	23943.3
18.12	23771.3
18.14	23780.5
18.16	23742.6
18.18	23995.5
18.2	24151.1
18.22	24560.6
18.24	24225.8
18.26	24239.1
18.28	24004.7
18.3	24161.3
18.32	23766.1
18.34	23793.8
18.36	23808.1
18.38	23882.9
18.4	23607.5
18.42	23572.7
18.44	23802
18.46	23839.9
18.48	23899.2
18.5	23854.2
18.52	24071.2
18.54	24055.9
18.56	24165.4
18.58	24296.4
18.6	24549.3
18.62	24516.5
18.64	24640.4
18.66	24619.9
18.68	24390.6
18.7	24314.9
18.72	24440.8
18.74	24457.2
18.76	24496.1
18.78	24934.2
18.8	24999.2
18.82	24934.2
18.84	24899.2
18.86	24934.2
18.88	24899.2
18.9	24934.2
18.92	24899.2
18.94	24934.2
18.96	23899.2
18.98	23934.2
19	23899.2
19.02	24493
19.04	24525.8
19.06	24231.9
19.08	24113.2
19.1	24313.8
19.12	24626.1
19.14	24616.9
19.16	24958.8
19.18	25166.6
19.2	25115.4
19.22	24996.7
19.24	24878.9
19.26	24829.8
19.28	24605.6
19.3	24454.1
19.32	24638.4
19.34	24687.5
19.36	24874.8
19.38	24792.9
19.4	24860.5
19.42	24776.6
19.44	24712.1
19.46	24548.3
19.48	24493
19.5	24525.8
19.52	24231.9
19.54	24113.2
19.56	24313.8
19.58	24626.1
19.6	24616.9
19.62	24958.8
19.64	25166.6
19.66	25115.4
19.68	24996.7
19.7	24878.9
19.72	24829.8
19.74	24605.6
19.76	24454.1
19.78	24638.4
19.8	24687.5
19.82	24874.8
19.84	24792.9
19.86	24860.5
19.88	24776.6
19.9	24712.1
19.92	24548.3
19.94	24863.6
19.96	24493
19.98	24525.8
20	24231.9
20.02	24113.2
20.04	24313.8
20.06	24626.1
20.08	24616.9
20.1	24958.8
20.12	25166.6
20.14	25115.4
20.16	24996.7
20.18	24878.9
20.2	24829.8
20.22	24605.6
20.24	24454.1
20.26	24638.4
20.28	24687.5
20.3	24874.8
20.32	24792.9
20.34	24860.5
20.36	24776.6
20.38	24712.1
20.4	24548.3
20.42	24863.6
20.44	24493
20.46	24525.8
20.48	24231.9
20.5	24113.2
20.52	24313.8
20.54	24626.1
20.56	24616.9
20.58	24958.8
20.6	25166.6
20.62	25115.4
20.64	24996.7
20.66	24878.9
20.68	24829.8
20.7	24605.6
20.72	24454.1
20.74	24638.4
20.76	24687.5
20.78	24874.8
20.8	24792.9
20.82	24860.5
20.84	24776.6
20.86	24712.1
20.88	24548.3
20.9	24863.6
20.92	24385.5
20.94	24350.7
20.96	24386.5
20.98	24352.7
21	24591.3
21.02	24677.3
21.04	24718.2
21.06	24796
21.08	24803.2
21.1	24773.5
21.12	24494
21.14	24341.5
21.16	24220.7
21.18	24363
21.2	24532.9
21.22	24556.5
21.24	24493
21.26	24525.8
21.28	24231.9
21.3	24113.2
21.32	24313.8
21.34	24626.1
21.36	24616.9
21.38	24958.8
21.4	25166.6
21.42	25115.4
21.44	24996.7
21.46	24878.9
21.48	24829.8
21.5	24605.6
21.52	24454.1
21.54	24638.4
21.56	24687.5
21.58	24874.8
21.6	24792.9
21.62	24860.5
21.64	24776.6
21.66	24712.1
21.68	24548.3
21.7	24863.6
21.72	24958.8
21.74	24847.2
21.76	25183
21.78	25081.6
21.8	24702.9
21.82	24642.5
21.84	24784.8
21.86	24470.5
21.88	24617.9
21.9	24481.7
21.92	24746.9
21.94	24594.3
21.96	24736.6
21.98	24592.3
22	24917.8
22.02	24508.4
22.04	24564.7
22.06	24469.4
22.08	24611.7
22.1	24558.5
22.12	24579
22.14	24382.4
22.16	24320
22.18	24033.3
22.2	24019
22.22	24038.5
22.24	23966.8
22.26	24224.8
22.28	24476.6
22.3	24440.8
22.32	24503.2
22.34	24948.6
22.36	24823.7
22.38	25001.8
22.4	24949.6
22.42	24842.1
22.44	24764.3
22.46	24822.6
22.48	24602.5
22.5	24562.6
22.52	24644.5
22.54	24545.2
22.56	24390.6
22.58	24371.2
22.6	24421.3
22.62	24354.8
22.64	24277
22.66	24549.3
22.68	24541.1
22.7	24475.6
22.72	24474.6
22.74	24247.3
22.76	24083.5
22.78	24125.5
22.8	24300.5
22.82	24457.2
22.84	24808.3
22.86	24732.5
22.88	24643.5
22.9	24517.6
22.92	24415.2
22.94	24279
22.96	24218.6
22.98	24354.8
23	24153.1
23.02	24094.8
23.04	24067.1
23.06	24161.3
23.08	24124.5
23.1	24645.5
23.12	24552.4
23.14	24666
23.16	24856.4
23.18	24696.7
23.2	24415.2
23.22	24419.3
23.24	24583.1
23.26	24393.7
23.28	24395.7
23.3	24291.3
23.32	24556.5
23.34	24291.3
23.36	24291.3
23.38	24321
23.4	24503.2
23.42	24221.7
23.44	24272.9
23.46	24433.6
23.48	24303.6
23.5	24188.9
23.52	24180.8
23.54	24357.9
23.56	24101.9
23.58	24425.4
23.6	24417.2
23.62	24240.1
23.64	24125.5
23.66	24174.6
23.68	23985.2
23.7	24018
23.72	24379.4
23.74	24086.6
23.76	23992.4
23.78	24119.3
23.8	23854.2
23.82	23838.8
23.84	24081.5
23.86	24198.2
23.88	24118.3
23.9	24366.1
23.92	24290.3
23.94	24162.3
23.96	24077.4
23.98	23881.8
24	23840.9
24.02	23932
24.04	23921.8
24.06	23877.7
24.08	24037.4
24.1	24263.7
24.12	24181.8
24.14	24276
24.16	24006.7
24.18	24129.6
24.2	24003.7
24.22	24180.8
24.24	24376.3
24.26	24816.5
24.28	24951.6
24.3	25058.1
24.32	24776.6
24.34	24500.2
24.36	24365
24.38	23945.3
24.4	23646.4
24.42	23539.9
24.44	23513.3
24.46	23288.1
24.48	23422.2
24.5	23446.7
24.52	23699.6
24.54	23760
24.56	23984.2
24.58	23845
24.6	23550.1
24.62	23549.1
24.64	23388.4
24.66	23452.9
24.68	23430.4
24.7	23678.1
24.72	23614.6
24.74	23679.1
24.76	23502
24.78	23643.3
24.8	23627.9
24.82	23560.4
24.84	23623.8
24.86	23519.4
24.88	23551.2
24.9	23505.1
24.92	23227.7
24.94	23129.4
24.96	23356.7
24.98	23440.6
25	23408.9
25.02	23702.7
25.04	23722.1
25.06	23569.6
25.08	23335.2
25.1	23319.8
25.12	23327
25.14	23451.9
25.16	23342.3
25.18	23676.1
25.2	23830.6
25.22	23615.7
25.24	23555.3
25.26	23141.4
25.28	23612.3
25.3	23330.8
25.32	23515
25.34	23407.5
25.36	23704.4
25.38	23059.5
25.4	23381.9
25.42	23254
25.44	23356.4
25.46	23965.5
25.48	22844.5
25.5	23341
25.52	22941.7
25.54	23044.1
25.56	22317.3
25.58	23013.4
25.6	22603.9
25.62	22429.9
25.64	23115.8
25.66	23033.9
25.68	22665.3
25.7	22772.8
25.72	22849.6
25.74	22737
25.76	23254
25.78	22552.7
25.8	22614.2
25.82	23136.3
25.84	23079.9
25.86	22583.4
25.88	21897.5
25.9	22767.7
25.92	22650
25.94	23013.4
25.96	22624.4
25.98	22030.6
26	21779.8
26.02	21974.3
26.04	22153.5
26.06	21953.8
26.08	22245.6
26.1	22015.3
26.12	21846.4
26.14	22527.1
26.16	21754.2
26.18	21529
26.2	21938.5
26.22	22153.5
26.24	22127.9
26.26	22568.1
26.28	22399.2
26.3	21436.9
26.32	22010.2
26.34	22317.3
26.36	22158.6
26.38	21411.3
26.4	21769.6
26.42	21923.1
26.44	21585.3
26.46	21554.6
26.48	20955.7
26.5	21431.7
26.52	21657
26.54	21344.7
26.56	21375.4
26.58	21180.9
26.6	21303.8
26.62	21682.6
26.64	21365.2
26.66	21211.6
26.68	20889.2
26.7	20807.3
26.72	21180.9
26.74	20863.6
26.76	21247.5
26.78	21078.6
26.8	21447.1
26.82	21442
26.84	20602.5
26.86	21088.8
26.88	21196.3
26.9	20684.4
26.92	20884.1
26.94	20745.8
26.96	20873.8
26.98	21078.6
27	21001.8
27.02	20264.7
27.04	20423.4
27.06	21114.4
27.08	20986.4
27.1	20551.3
27.12	20991.5
27.14	20771.4
27.16	20443.8
27.18	19967.8
27.2	20223.7
27.22	20049.7
27.24	19998.5
27.26	20546.2
27.28	20049.7
27.3	20725.4
27.32	20167.4
27.34	20131.6
27.36	20315.9
27.38	20571.8
27.4	19829.6
27.42	20443.8
27.44	20484.8
27.46	20546.2
27.48	20162.3
27.5	20019
27.52	20397.8
27.54	19850.1
27.56	19998.5
27.58	19594.2
27.6	19732.4
27.62	20817.5
27.64	19957.6
27.66	19409.9
27.68	19911.5
27.7	19722.1
27.72	20111.1
27.74	19527.6
27.76	19066.9
27.78	18928.7
27.8	19358.7
27.82	19389.4
27.84	19558.3
27.86	19471.3
27.88	19225.6
27.9	20034.4
27.92	18913.4
27.94	19317.7
27.96	19788.7
27.98	19333.1
28	19261.4
28.02	19594.2
28.04	19824.5
28.06	19742.6
28.08	19384.3
28.1	19353.6
28.12	19640.2
28.14	19737.5
28.16	20131.6
28.18	19118.1
28.2	19031.1
28.22	19179.5
28.24	18713.7
28.26	19138.6
28.28	19583.9
28.3	18964.6
28.32	18677.9
28.34	19302.4
28.36	18739.3
28.38	18887.8
28.4	19415
28.42	19010.6
28.44	18913.4
28.46	18841.7
28.48	19102.8
28.5	18928.7
28.52	19179.5
28.54	19194.9
28.56	18585.8
28.58	18770.1
28.6	19026
28.62	18841.7
28.64	18862.2
28.66	18462.9
28.68	18590.9
28.7	18892.9
28.72	18739.3
28.74	18288.9
28.76	19174.4
28.78	18452.7
28.8	18432.2
28.82	18688.2
28.84	18079
28.86	18391.3
28.88	18642.1
28.9	18590.9
28.92	18529.5
28.94	18084.2
28.96	18759.8
28.98	17966.4
29	18176.3
29.02	18053.4
29.04	18120
29.06	18109.7
29.08	17490.4
29.1	18191.6
29.12	18411.7
29.14	18120
29.16	18273.5
29.18	17715.6
29.2	17915.2
29.22	17756.6
29.24	17971.5
29.26	18135.3
29.28	17802.6
29.3	18171.2
29.32	17951.1
29.34	17531.3
29.36	17715.6
29.38	17480.2
29.4	18063.7
29.42	17725.9
29.44	17986.9
29.46	17838.5
29.48	17336.8
29.5	17597.9
29.52	17536.5
29.54	17603
29.56	17992
29.58	17674.7
29.6	17331.7
29.62	17572.3
29.64	17587.6
29.66	17766.8
29.68	17679.8
29.7	17720.7
29.72	17869.2
29.74	17864.1
29.76	17270.3
29.78	17848.7
29.8	17167.9
29.82	17367.5
29.84	17137.2
29.86	17725.9
29.88	17086
29.9	17541.6
29.92	17782.2
29.94	17541.6
29.96	16804.5
29.98	16912
30	16983.6
30.02	17480.2
30.04	17219.1
30.06	16983.6
30.08	16896.6
30.1	16876.2
30.12	16348.9
30.14	16809.6
30.16	16835.2
30.18	17183.3
30.2	16886.4
30.22	16758.4
30.24	17121.9
30.26	17091.1
30.28	17096.3
30.3	17459.7
30.32	16563.9
30.34	16860.8
30.36	16579.3
30.38	16497.4
30.4	17203.7
30.42	17935.7
30.44	16799.4
30.46	16471.8
30.48	16963.2
30.5	16999
30.52	17111.6
30.54	16794.3
30.56	17183.3
30.58	16865.9
30.6	16604.9
30.62	17249.8
30.64	17075.8
30.66	16799.4
30.68	16558.8
30.7	16221
30.72	16876.2
30.74	16154.4
30.76	16738
30.78	16420.6
30.8	16625.3
30.82	16932.5
30.84	16666.3
30.86	16441.1
30.88	16768.7
30.9	16640.7
30.92	15924.1
30.94	17188.4
30.96	16860.8
30.98	16267
31	16236.3
31.02	15842.2
31.04	16215.9
31.06	15888.3
31.08	15862.7
31.1	16415.5
31.12	16302.9
31.14	16159.5
31.16	16528.1
31.18	16379.6
31.2	16016.2
31.22	16026.5
31.24	16717.5
31.26	16221
31.28	15765.4
31.3	15785.9
31.32	16517.9
31.34	16333.6
31.36	16261.9
31.38	16313.1
31.4	15780.8
31.42	16000.9
31.44	16241.4
31.46	16082.8
31.48	16128.8
31.5	15693.8
31.52	15919
31.54	15734.7
31.56	15340.6
31.58	15581.1
31.6	16016.2
31.62	15647.7
31.64	15806.4
31.66	16108.4
31.68	16006
31.7	15504.4
31.72	15811.5
31.74	15919
31.76	15453.2
31.78	15801.2
31.8	15750.1
31.82	16046.9
31.84	15878
31.86	15555.5
31.88	15535.1
31.9	15698.9
31.92	15315
31.94	16221
31.96	15279.1
31.98	15704
32	15657.9
32.02	15304.7
32.04	15744.9
32.06	15340.6
32.08	15243.3
32.1	15335.4
32.12	15857.5
32.14	15458.3
32.16	15519.7
32.18	15079.5
32.2	15617
32.22	15299.6
32.24	15181.9
32.26	15013
32.28	15509.5
32.3	15903.6
32.32	15248.4
32.34	15739.8
32.36	15483.9
32.38	15217.7
32.4	15217.7
32.42	15448.1
32.44	15105.1
32.46	15555.5
32.48	15847.3
32.5	14946.4
32.52	14951.5
32.54	14987.4
32.56	15478.8
32.58	14956.7
32.6	15274
32.62	15120.5
32.64	15668.2
32.66	15197.2
32.68	14982.3
32.7	15120.5
32.72	14798
32.74	15181.9
32.76	14905.5
32.78	14956.7
32.8	15376.4
32.82	15023.2
32.84	14664.9
32.86	14864.5
32.88	14895.2
32.9	14542.1
32.92	14941.3
32.94	14920.8
32.96	14926
32.98	15048.8
33	14634.2
33.02	14798
33.04	14956.7
33.06	15187
33.08	15350.8
33.1	15100
33.12	16308
33.14	16492.3
33.16	15453.2
33.18	14854.3
33.2	15192.1
33.22	15402
33.24	15140.9
33.26	15156.3
33.28	14915.7
33.3	14864.5
33.32	14608.6
33.34	14680.3
33.36	14818.5
33.38	14920.8
33.4	14726.3
33.42	14818.5
33.44	14378.3
33.46	14618.8
33.48	14885
33.5	14757
33.52	14910.6
33.54	14828.7
33.56	14997.6
33.58	14879.9
33.6	14664.9
33.62	14879.9
33.64	14567.6
33.66	14598.4
33.68	14577.9
33.7	14496
33.72	14250.3
33.74	14107
33.76	14808.2
33.78	14352.7
33.8	15079.5
33.82	14557.4
33.84	14966.9
33.86	13989.2
33.88	14685.4
33.9	14480.6
33.92	14946.4
33.94	14209.3
33.96	14680.3
33.98	14465.3
34	13989.2
34.02	14081.4
34.04	13881.8
34.06	13523.4
34.08	14332.2
34.1	14378.3
34.12	14153
34.14	14245.2
34.16	14480.6
34.18	14168.4
34.2	14480.6
34.22	14721.2
34.24	14516.5
34.26	14455
34.28	14265.6
34.3	14194
34.32	13856.2
34.34	14470.4
34.36	14700.7
34.38	14204.2
34.4	14460.2
34.42	13984.1
34.44	14383.4
34.46	14250.3
34.48	13897.1
34.5	14270.8
34.52	14736.6
34.54	14045.5
34.56	14332.2
34.58	14194
34.6	13748.7
34.62	13554.2
34.64	13892
34.66	13845.9
34.68	13758.9
34.7	14137.7
34.72	14603.5
34.74	14275.9
34.76	14112.1
34.78	13794.7
34.8	13702.6
34.82	14158.2
34.84	14158.2
34.86	13636.1
34.88	13989.2
34.9	14020
34.92	14050.7
34.94	14132.6
34.96	14040.4
34.98	13979
35	14240.1
35.02	14035.3
35.04	14158.2
35.06	14311.7
35.08	14337.3
35.1	14378.3
35.12	14025.1
35.14	14183.8
35.16	14173.5
35.18	14071.1
35.2	14188.9
35.22	14142.8
35.24	14260.5
35.26	13902.2
35.28	14209.3
35.3	14009.7
35.32	14716.1
35.34	14014.8
35.36	14373.1
35.38	14101.9
35.4	14383.4
35.42	14531.8
35.44	14521.6
35.46	14552.3
35.48	14173.5
35.5	14275.9
35.52	14403.9
35.54	14618.8
35.56	14634.2
35.58	14526.7
35.6	13984.1
35.62	14526.7
35.64	14542.1
35.66	14373.1
35.68	14762.2
35.7	14137.7
35.72	14700.7
35.74	14434.6
35.76	14987.4
35.78	15059
35.8	14926
35.82	14654.7
35.84	14455
35.86	15494.1
35.88	14137.7
35.9	14695.6
35.92	14552.3
35.94	14895.2
35.96	14736.6
35.98	14885
36	15555.5
36.02	15069.3
36.04	14721.2
36.06	15417.3
36.08	14926
36.1	14455
36.12	14772.4
36.14	14716.1
36.16	14951.5
36.18	14731.4
36.2	14721.2
36.22	14864.5
36.24	14567.6
36.26	14736.6
36.28	14629.1
36.3	14874.8
36.32	14972
36.34	15146.1
36.36	14434.6
36.38	14629.1
36.4	14936.2
36.42	15074.4
36.44	14716.1
36.46	14895.2
36.48	14675.1
36.5	14526.7
36.52	14956.7
36.54	14915.7
36.56	14700.7
36.58	14711
36.6	14900.4
36.62	14490.9
36.64	14557.4
36.66	14777.5
36.68	14705.9
36.7	14618.8
36.72	15038.6
36.74	14695.6
36.76	15489
36.78	14511.3
36.8	14301.5
36.82	14869.6
36.84	14787.8
36.86	14736.6
36.88	15238.2
36.9	15233.1
36.92	14618.8
36.94	14966.9
36.96	14818.5
36.98	15309.9
37	14982.3
37.02	15325.2
37.04	15048.8
37.06	15033.4
37.08	15402
37.1	15187
37.12	15642.6
37.14	15606.7
37.16	15028.3
37.18	14900.4
37.2	15970.2
37.22	15867.8
37.24	14961.8
37.26	15673.3
37.28	15857.5
37.3	15309.9
37.32	15857.5
37.34	15832
37.36	15857.5
37.38	15934.3
37.4	16082.8
37.42	15898.5
37.44	16077.6
37.46	16343.8
37.48	16589.5
37.5	16287.5
37.52	16006
37.54	16036.7
37.56	16205.6
37.58	16727.7
37.6	16804.5
37.62	16630.5
37.64	16845.4
37.66	16789.1
37.68	17157.7
37.7	17219.1
37.72	17157.7
37.74	17336.8
37.76	17705.4
37.78	17940.8
37.8	17516
37.82	17756.6
37.84	18462.9
37.86	17459.7
37.88	17930.6
37.9	18063.7
37.92	18304.3
37.94	18027.9
37.96	18488.5
37.98	18227.5
38	18406.6
38.02	19010.6
38.04	19481.5
38.06	19409.9
38.08	19563.4
38.1	19583.9
38.12	19691.4
38.14	19737.5
38.16	19502
38.18	19906.4
38.2	20377.3
38.22	20807.3
38.24	20745.8
38.26	20776.6
38.28	21114.4
38.3	21907.8
38.32	21744
38.34	22071.6
38.36	22399.2
38.38	22516.9
38.4	22173.9
38.42	22588.6
38.44	23494.6
38.46	23847.7
38.48	23970.6
38.5	24339.1
38.52	23909.2
38.54	24917.5
38.56	25695.6
38.58	25485.7
38.6	25797.9
38.62	25925.9
38.64	26570.9
38.66	27154.4
38.68	27691.8
38.7	27835.2
38.72	28142.3
38.74	28741.2
38.76	29734.2
38.78	29918.5
38.8	30000.3
38.82	30251.2
38.84	31213.5
38.86	32180.9
38.88	32948.7
38.9	33824
38.92	34100.4
38.94	34351.2
38.96	35206
38.98	35922.6
39	36137.6
39.02	37570.8
39.04	38302.8
39.06	39137.1
39.08	39981.7
39.1	41553.1
39.12	42515.4
39.14	43088.7
39.16	44189.2
39.18	45914.2
39.2	47495.9
39.22	48412.1
39.24	49830
39.26	50828.1
39.28	51119.9
39.3	53310.6
39.32	55332.5
39.34	56269.2
39.36	58198.9
39.38	60159.4
39.4	62360.4
39.42	63512.1
39.44	66506.5
39.46	68753.6
39.48	69956.5
39.5	70923.9
39.52	73846.6
39.54	75300.3
39.56	76999.7
39.58	79369.6
39.6	83075.5
39.62	85834.5
39.64	88219.8
39.66	90676.7
39.68	93543.1
39.7	96107.6
39.72	98682.3
39.74	98733.4
39.76	103023
39.78	105203
39.8	106754
39.82	108960
39.84	111786
39.86	113158
39.88	115825
39.9	116526
39.92	117422
39.94	118778
39.96	122382
39.98	121870
40	122484
40.02	120872
40.04	123523
40.06	121701
40.08	121281
40.1	121501
40.12	120769
40.14	119269
40.16	117744
40.18	115896
40.2	113885
40.22	112277
40.24	109544
40.26	108474
40.28	106381
40.3	103064
40.32	100510
40.34	99276
40.36	96087.1
40.38	92314.7
40.4	89478.9
40.42	87815.4
40.44	84365.4
40.46	83162.5
40.48	78627.4
40.5	76702.8
40.52	74317.5
40.54	73805.7
40.56	69050.5
40.58	67187.3
40.6	65764.3
40.62	62764.8
40.64	60333.4
40.66	59698.7
40.68	56484.2
40.7	55030.5
40.72	53556.3
40.74	52568.4
40.76	50510.7
40.78	48376.3
40.8	47859.3
40.82	46840.7
40.84	45146.4
40.86	44783
40.88	41199.9
40.9	41655.5
40.92	39807.7
40.94	39091.1
40.96	38072.4
40.98	37407
41	36311.6
41.02	36501
41.04	34735.1
41.06	34213
41.08	33629.5
41.1	33189.3
41.12	32104.1
41.14	31699.7
41.16	30711.8
41.18	30164.1
41.2	29462.9
41.22	29401.5
41.24	28679.7
41.26	28761.6
41.28	27635.5
41.3	27384.7
41.32	27476.9
41.34	26581.1
41.36	26519.7
41.38	25910.6
41.4	25337.3
41.42	24897.1
41.44	24584.8
41.46	24472.2
41.48	24369.8
41.5	23596.9
41.52	22967.3
41.54	23110.7
41.56	23141.4
41.58	22783.1
41.6	22470.8
41.62	22614.2
41.64	22214.9
41.66	22189.3
41.68	22271.2
41.7	21165.6
41.72	21037.6
41.74	20817.5
41.76	20955.7
41.78	20735.6
41.8	20223.7
41.82	20351.7
41.84	20152.1
41.86	19926.9
41.88	19507.1
41.9	19824.5
41.92	19998.5
41.94	19261.4
41.96	18841.7
41.98	19507.1
42	18370.8
42.02	18637
42.04	18642.1
42.06	18022.7
42.08	18524.4
42.1	18462.9
42.12	18396.4
42.14	17802.6
42.16	17807.7
42.18	17654.2
42.2	17480.2
42.22	17638.8
42.24	17618.4
42.26	18063.7
42.28	17393.1
42.3	17731
42.32	17234.5
42.34	16840.3
42.36	16963.2
42.38	17055.3
42.4	16937.6
42.42	17249.8
42.44	16840.3
42.46	16666.3
42.48	16169.8
42.5	16732.8
42.52	16512.7
42.54	16139.1
42.56	16610
42.58	16881.3
42.6	16364.3
42.62	16302.9
42.64	15550.4
42.66	16016.2
42.68	16256.8
42.7	16292.6
42.72	16686.8
42.74	15504.4
42.76	15657.9
42.78	16272.2
42.8	15637.4
42.82	15734.7
42.84	16046.9
42.86	15632.3
42.88	15524.8
42.9	15120.5
42.92	15320.1
42.94	15744.9
42.96	15228
42.98	15289.4
43	15959.9
43.02	15350.8
43.04	15499.2
43.06	15279.1
43.08	15002.7
43.1	14941.3
43.12	15079.5
43.14	15473.6
43.16	15402
43.18	15437.8
43.2	15335.4
43.22	15350.8
43.24	15345.7
43.26	15274
43.28	15115.3
43.3	15228
43.32	15325.2
43.34	14854.3
43.36	15166.5
43.38	15120.5
43.4	15048.8
43.42	15059
43.44	15320.1
43.46	15345.7
43.48	16210.7
43.5	15304.7
43.52	14915.7
43.54	15197.2
43.56	15069.3
43.58	15120.5
43.6	15013
43.62	15330.3
43.64	14849.2
43.66	15473.6
43.68	14869.6
43.7	14792.9
43.72	15238.2
43.74	15197.2
43.76	14690.5
43.78	14931.1
43.8	14951.5
43.82	15663
43.84	15417.3
43.86	15176.8
43.88	15596.5
43.9	14915.7
43.92	15320.1
43.94	15309.9
43.96	15263.8
43.98	15545.3
44	16128.8
44.02	15555.5
44.04	15417.3
44.06	15581.1
44.08	15448.1
44.1	15637.4
44.12	15478.8
44.14	15289.4
44.16	15985.5
44.18	16077.6
44.2	16016.2
44.22	15980.4
44.24	15535.1
44.26	16359.2
44.28	16574.2
44.3	16159.5
44.32	16215.9
44.34	16333.6
44.36	16574.2
44.38	16333.6
44.4	16507.6
44.42	16487.1
44.44	16999
44.46	16835.2
44.48	16978.5
44.5	16922.2
44.52	16825
44.54	16497.4
44.56	16999
44.58	17121.9
44.6	17469.9
44.62	17188.4
44.64	17858.9
44.66	17638.8
44.68	17382.9
44.7	17935.7
44.72	18314.5
44.74	18094.4
44.76	17838.5
44.78	18294
44.8	19138.6
44.82	19036.2
44.84	18949.2
44.86	18846.8
44.88	19302.4
44.9	19087.4
44.92	19317.7
44.94	20162.3
44.96	19517.4
44.98	19696.5
45	19885.9
45.02	20623
45.04	21104.2
45.06	20464.3
45.08	21037.6
45.1	21170.7
45.12	21907.8
45.14	21610.9
45.16	22358.2
45.18	22450.4
45.2	22475.9
45.22	22015.3
45.24	22122.8
45.26	22890.6
45.28	23581.6
45.3	23607.2
45.32	24344.3
45.34	24845.9
45.36	25096.7
45.38	25086.5
45.4	25490.8
45.42	26509.4
45.44	26304.7
45.46	26970.1
45.48	27410.3
45.5	27732.8
45.52	27753.3
45.54	29631.8
45.56	29519.2
45.58	29954.3
45.6	30194.9
45.62	30619.7
45.64	31786.8
45.66	31802.1
45.68	32227
45.7	33102.2
45.72	32989.6
45.74	34218.1
45.76	34417.7
45.78	35057.6
45.8	36516.4
45.82	37473.6
45.84	37831.9
45.86	37898.4
45.88	39080.8
45.9	40017.5
45.92	40411.7
45.94	41578.7
45.96	42228.8
45.98	42812.3
46	43897.5
46.02	44286.5
46.04	46057.5
46.06	46124.1
46.08	47204.1
46.1	47997.5
46.12	48417.2
46.14	49620.1
46.16	49522.8
46.18	50807.6
46.2	52558.2
46.22	52205
46.24	53310.6
46.26	53761.1
46.28	55496.3
46.3	54754.1
46.32	55230.1
46.34	56340.9
46.36	56499.5
46.38	57722.9
46.4	58096.6
46.42	58158
46.44	58429.3
46.46	57451.6
46.48	58746.6
46.5	58147.8
46.52	58050.5
46.54	58127.3
46.56	58536.8
46.58	57569.3
46.6	58526.5
46.62	56929.5
46.64	56136.1
46.66	55603.8
46.68	55588.4
46.7	54836
46.72	54098.9
46.74	53372.1
46.76	52440.5
46.78	52768.1
46.8	51150.6
46.82	50904.9
46.84	49778.8
46.86	49676.4
46.88	47547
46.9	46252
46.92	46226.4
46.94	44854.6
46.96	44122.7
46.98	43375.4
47	42044.5
47.02	41512.2
47.04	40816
47.06	39137.1
47.08	38179.9
47.1	37647.6
47.12	36644.3
47.14	36137.6
47.16	35057.6
47.18	34545.7
47.2	32979.4
47.22	32871.9
47.24	31878.9
47.26	31372.1
47.28	30757.9
47.3	29498.7
47.32	29181.4
47.34	28730.9
47.36	27507.6
47.38	27753.3
47.4	26192.1
47.42	26171.6
47.44	26094.8
47.46	25373.1
47.48	24395.4
47.5	24451.7
47.52	23852.9
47.54	23284.7
47.56	22824
47.58	22757.5
47.6	21288.4
47.62	21820.8
47.64	20838
47.66	20950.6
47.68	20561.6
47.7	20387.5
47.72	20239.1
47.74	20065.1
47.76	19665.8
47.78	19251.2
47.8	18642.1
47.82	19297.3
47.84	18278.7
47.86	18427.1
47.88	18887.8
47.9	18222.4
47.92	17592.8
47.94	16942.7
47.96	16528.1
47.98	17152.6
48	16354.1
48.02	16405.2
48.04	16164.7
48.06	15975.3
48.08	16006
48.1	16185.1
48.12	15698.9
48.14	15473.6
48.16	15217.7
48.18	14859.4
48.2	14956.7
48.22	15299.6
48.24	14670
48.26	14485.8
48.28	14659.8
48.3	14327.1
48.32	14465.3
48.34	13728.2
48.36	14301.5
48.38	13666.8
48.4	13600.2
48.42	13738.4
48.44	13400.6
48.46	13697.5
48.48	13641.2
48.5	13380.1
48.52	13620.7
48.54	13124.2
48.56	13062.8
48.58	13508.1
48.6	12817.1
48.62	13216.3
48.64	12602.1
48.66	12776.1
48.68	12479.2
48.7	12049.3
48.72	12039
48.74	12284.7
48.76	12484.4
48.78	12310.3
48.8	11829.2
48.82	11977.6
48.84	12156.8
48.86	11844.5
48.88	11465.8
48.9	12044.2
48.92	11511.8
48.94	11685.9
48.96	11337.8
48.98	11670.5
49	11747.3
49.02	11522.1
49.04	11726.8
49.06	11394.1
49.08	11373.6
49.1	11440.2
49.12	11511.8
49.14	11389
49.16	11087
49.18	10831
49.2	11726.8
49.22	11143.3
49.24	11107.4
49.26	11071.6
49.28	11143.3
49.3	11214.9
49.32	10989.7
49.34	10974.4
49.36	10779.9
49.38	10907.8
49.4	10708.2
49.42	11071.6
49.44	10636.5
49.46	11025.6
49.48	10631.4
49.5	10529
49.52	10298.7
49.54	10759.4
49.56	10488.1
49.58	10759.4
49.6	10723.6
49.62	11046
49.64	10616.1
49.66	10570
49.68	10657
49.7	10114.4
49.72	10472.7
49.74	10308.9
49.76	10426.7
49.78	10109.3
49.8	10288.5
49.82	9991.59
49.84	9848.26
49.86	10150.3
49.88	10119.6
49.9	9853.38
49.92	10360.1
49.94	10529
49.96	10109.3
49.98	9945.52
50	10170.7
50.02	9955.75
50.04	10129.8
50.06	9976.23
50.08	10134.9
50.1	9587.21
50.12	10006.9
50.14	9899.45
50.16	9909.69
50.18	10037.7
50.2	9863.62
50.22	9894.33
50.24	10145.1
50.26	9756.13
50.28	9715.18
50.3	9628.16
50.32	9863.62
50.34	9786.84
50.36	9623.04
50.38	9556.5
50.4	9715.18
50.42	9761.25
50.44	9479.72
50.46	9817.55
50.48	9520.67
50.5	9868.74
50.52	9454.13
50.54	9075.35
50.56	9566.74
50.58	9602.57
50.6	9597.45
50.62	9172.6
50.64	9402.94
50.66	9756.13
50.68	9756.13
50.7	9228.91
50.72	9623.04
50.74	9843.14
50.76	9822.67
50.78	9305.69
50.8	8706.81
50.82	9167.48
50.84	9121.42
50.86	8998.57
50.88	9059.99
50.9	9228.91
50.92	9126.54
50.94	9326.16
50.96	9177.72
50.98	9147.01
51	9264.74
51.02	9331.28
51.04	9341.52
51.06	9193.08
51.08	8962.74
51.1	9162.37
51.12	8778.47
51.14	9193.08
51.16	9356.87
51.18	9356.87
51.2	8824.54
51.22	9341.52
51.24	8993.45
51.26	9147.01
51.28	8788.7
51.3	9259.62
51.32	9080.47
51.34	9090.7
51.36	9100.94
51.38	8783.59
51.4	8819.42
51.42	9003.69
51.44	8676.09
51.46	9121.42
51.48	8875.72
51.5	8937.15
51.52	8752.87
51.54	8440.64
51.56	9034.4
51.58	8901.31
51.6	8747.76
51.62	8630.03
51.64	9121.42
51.66	8711.93
51.68	8783.59
51.7	8967.86
51.72	9116.3
51.74	9106.06
51.76	9116.3
51.78	8573.72
51.8	8814.3
51.82	8763.11
51.84	8952.5
51.86	8430.4
51.88	9075.35
51.9	8711.93
51.92	8630.03
51.94	8409.93
51.96	8578.84
51.98	8891.08
52	8563.48
52.02	8609.55
52.04	8558.37
52.06	8686.33
52.08	8875.72
52.1	8676.09
52.12	8578.84
52.14	8660.74
52.16	8829.65
52.18	8578.84
52.2	8399.69
52.22	8768.23
52.24	8757.99
52.26	8783.59
52.28	8983.21
52.3	8061.86
52.32	8394.57
52.34	8670.98
52.36	8568.6
52.38	8374.1
52.4	8568.6
52.42	8496.94
52.44	8374.1
52.46	8409.93
52.48	8338.26
52.5	8517.42
52.52	8650.5
52.54	8543.01
52.56	8031.15
52.58	8384.33
52.6	8609.55
52.62	8363.86
52.64	8276.84
52.66	8133.52
52.68	8568.6
52.7	8174.47
52.72	8548.13
52.74	8205.18
52.76	8353.62
52.78	8066.98
52.8	8174.47
52.82	8420.16
52.84	8548.13
52.86	8133.52
52.88	8276.84
52.9	8020.91
52.92	8322.91
52.94	8420.16
52.96	8374.1
52.98	8573.72
53	8056.74
53.02	8281.96
53.04	8384.33
53.06	8118.16
53.08	8630.03
53.1	8722.16
53.12	8225.65
53.14	8302.43
53.16	8532.77
53.18	8348.5
53.2	8363.86
53.22	8241.01
53.24	8148.87
53.26	8445.76
53.28	8491.82
53.3	8097.69
53.32	8512.3
53.34	8123.28
53.36	8061.86
53.38	7964.6
53.4	8169.35
53.42	8394.57
53.44	8230.77
53.46	8169.35
53.48	7959.49
53.5	7928.77
53.52	8107.93
53.54	7954.37
53.56	8092.57
53.58	8235.89
53.6	7754.74
53.62	8353.62
53.64	8148.87
53.66	8102.81
53.68	8015.79
53.7	8261.48
53.72	8251.25
53.74	8107.93
53.76	8230.77
53.78	7718.91
53.8	8241.01
53.82	8082.33
53.84	7647.25
53.86	8276.84
53.88	8543.01
53.9	8041.38
53.92	8215.42
53.94	8082.33
53.96	8005.55
53.98	8138.64
54	7954.37
54.02	8266.6
54.04	8031.15
54.06	8143.76
54.08	8056.74
54.1	7939.01
54.12	7898.06
54.14	8036.26
54.16	7846.88
54.18	8010.67
54.2	8072.1
54.22	8000.43
54.24	8220.54
54.26	7851.99
54.28	8082.33
54.3	7800.81
54.32	8133.52
54.34	7857.11
54.36	7862.23
54.38	8338.26
54.4	7693.32
54.42	7826.4
54.44	8358.74
54.46	7933.89
54.48	8256.37
54.5	7939.01
54.52	7908.3
54.54	8087.45
54.56	7954.37
54.58	8133.52
54.6	8113.04
54.62	7770.1
54.64	8107.93
54.66	8389.45
54.68	7918.54
54.7	8824.54
54.72	8594.2
54.74	8225.65
54.76	7979.96
54.78	8072.1
54.8	8138.64
54.82	7939.01
54.84	7560.23
54.86	8015.79
54.88	7928.77
54.9	8015.79
54.92	7805.93
54.94	7862.23
54.96	7944.13
[truncated: 252 more rows]
