# Supplementary material for: Data on a highly stable electrocatalyst of NiCoPt/Graphene-dot nanosponge for efficient hydrogen evolution reaction
Source: Data Brief. 2020 Sep 24;33:106332. doi: 10.1016/j.dib.2020.106332 (PMC7522483; doi:10.1016/j.dib.2020.106332)
Supplement: Supplementary file 6 [file mmc6.xlsx]

## Sheet: Sheet1
I(mA/cm2)	Potential (mV)
-0.264	-171.549
-0.259	-167.056
-0.254	-162.337
-0.249	-158.253
-0.244	-153.675
-0.239	-149.408
-0.234	-145.126
-0.229	-140.718
-0.224	-136.563
-0.219	-132.619
-0.214	-128.323
-0.209	-123.901
-0.204	-119.844
-0.199	-115.76
-0.194	-111.675
-0.189	-107.704
-0.184	-103.535
-0.179	-99.5063
-0.174	-95.4077
-0.169	-91.4922
-0.164	-87.7317
-0.159	-84.3514
-0.154	-80.3092
-0.149	-76.2951
-0.144	-72.3092
-0.139	-68.4218
-0.134	-64.4218
-0.129	-60.5909
-0.124	-56.7176
-0.119	-52.8444
-0.114	-49.1542
-0.109	-45.4078
-0.104	-41.7317
-0.099	-38.1824
-0.094	-34.6894
-0.089	-31.1683
-0.084	-27.8303
-0.079	-24.619
-0.074	-21.5345
-0.069	-18.5908
-0.064	-15.8584
-0.059	-13.2951
-0.054	-10.9852
-0.049	-8.87254
-0.044	-6.98521
-0.039	-5.2669
-0.034	-3.9007
-0.029	-2.73169
-0.024	-1.78803
-0.019	-1.30915
-0.014	-0.77394
-0.009	-0.36549
-0.004	-0.06972
0.001	0.14155
0.006	0.29648
0.011	0.39507
0.016	0.46549
0.021	0.50775
0.026	0.55
0.031	0.57817
0.036	0.59225
0.041	0.60634
0.046	0.60634
0.051	0.62042
0.056	0.63451
0.061	0.63451
0.066	0.63451
0.071	0.63451
0.076	0.64859
0.081	0.64859
0.086	0.64859
0.091	0.64859
0.096	0.66268
0.101	0.66268
0.106	0.66268
