# Supplementary material for: Data on a highly stable electrocatalyst of NiCoPt/Graphene-dot nanosponge for efficient hydrogen evolution reaction
Source: Data Brief. 2020 Sep 24;33:106332. doi: 10.1016/j.dib.2020.106332 (PMC7522483; doi:10.1016/j.dib.2020.106332)
Supplement: Supplementary file 8 [file mmc8.xlsx]

## Sheet: Sheet1
NiCoPt-Cdot			NiCoPt without Cdot			Pt-C
Z1 /ohm	Z2 /ohm		Z1 /ohm	Z2 /ohm		Z1 /ohm	Z2 /ohm
19.26	0.03475		19.2	0.02375		19.3	0.01629
19.26	0.04374		19.22	0.03427		19.32	0.01872
19.26	0.05507		19.26	0.04234		19.364	0.02034
19.26	0.06933		19.28	0.05893		19.4	0.02935
19.26	0.08728		19.28	0.06458		19.4	0.03695
19.26	0.10988		19.3	0.07675		19.4	0.04652
19.261	0.13833		19.3	0.08124		19.4	0.05856
19.261	0.17415		19.34	0.10287		19.4	0.09282
19.262	0.21923		19.36	0.12452		19.401	0.11685
19.263	0.27599		19.38	0.15209		19.401	0.1471
19.264	0.34743		19.4	0.18092		19.403	0.23312
19.267	0.43736		19.44	0.22501		19.405	0.29345
19.27	0.55053		19.44	0.25724		19.407	0.36938
19.277	0.69293		19.464	0.2609		19.412	0.46492
19.286	0.87206		19.484	0.5867		19.418	0.58508
19.301	1.0973		19.515	0.9962		19.429	0.73616
19.326	1.3802		19.565	1.5104		19.446	0.92592
19.364	1.7353		19.643	2.1551		19.473	1.164
19.424	2.1801		19.766	2.9615		19.515	1.4621
19.501	2.6383		19.924	3.7906		19.581	1.8341
19.669	3.426		20.266	5.2114		19.666	2.2153
19.903	4.278		20.742	6.7391		19.849	2.8648
20.266	5.317		21.475	8.5863		20.102	3.5566
20.823	6.5611		22.591	10.769		20.489	4.3814
21.661	8.0085		24.25	13.255		21.069	5.3344
22.89	9.6181		26.637	15.93		21.914	6.3828
24.622	11.285		29.912	18.558		23.094	7.4502
26.932	12.826		34.125	20.78		24.649	8.4087
29.796	13.99		39.118	22.179		26.547	9.0944
33.041	14.536		44.49	22.435		28.66	9.3592
36.366	14.332		49.702	21.487		30.782	9.1386
39.437	13.428		54.275	19.56		32.707	8.4866
42.014	12.029		57.945	17.052		34.297	7.5464
44.009	10.392		60.688	14.36		35.511	6.4829
45.458	8.7383		62.628	11.775		36.384	5.4287
46.463	7.2074		63.949	9.458		36.986	4.4649
47.138	5.8671		64.826	7.4704		37.388	3.6277
47.582	4.7345		65.396	5.8128		37.651	2.9238
47.869	3.7988		65.764	4.4549		37.821	2.3441
48.053	3.0369		65.999	3.355		37.93	1.873
48.17	2.4222		66.148	2.4704		38	1.4933
48.245	1.929		66.243	1.7622		38.044	1.189
48.292	1.5347		66.303	1.1969		38.072	0.94587
48.322	1.2203		66.341	0.7465		38.1	0.59772
48.341	0.96997		66.365	0.388		38.107	0.47497
48.353	0.77079		66.38	0.1029		38.112	0.37737
48.36	0.61242		66.39	-0.12378		38.115	0.2998
