# Supplementary material for: Data on a highly stable electrocatalyst of NiCoPt/Graphene-dot nanosponge for efficient hydrogen evolution reaction
Source: Data Brief. 2020 Sep 24;33:106332. doi: 10.1016/j.dib.2020.106332 (PMC7522483; doi:10.1016/j.dib.2020.106332)
Supplement: Supplementary file 9 [file mmc9.xlsx]

## Sheet: Sheet1
NiCoPt-Cdot			NiCoPt Nanoalloy			Pt-C
Scan Rate (mV/s)	Current (µA)		Scan Rate (mV/s)	Current (µA)		Scan Rate (mV/s)	Current (µA)
500	990.1		500	790.7		500	1007.2
400	796.3		400	629.5		400	819.3
300	586.1		300	472.5		300	608.3
200	385.7		200	314.9		200	404.7
100	188.8		100	146.4		100	201.8
75	139		75	104.91		75	147.2
50	85.5		50	71.8		50	93.3
25	34.4		25	31.2		25	40.1
